# Supplementary material for: Segment anything in medical images
Source: Nat Commun. 2024 Jan 22;15:654. doi: 10.1038/s41467-024-44824-z (PMC10803759; doi:10.1038/s41467-024-44824-z)
Supplement: Supplementary file 4 — Source data file [file 41467_2024_44824_MOESM4_ESM.xlsx]

## Sheet: Figure 2a
Modality	Number
MR	583519
CT	560246
Endoscopy	244569
Ultrasound	94450
X-Ray	65465
Pathology	9317
Fundus	6710
Dermoscopy	3900
Mammography	1284
OCT	803

## Sheet: Figure 3a-b
task	modality	dsc_median	dsc_mean	nsd_median	nsd_mean	method
Malignant Thyroid Nodule US	US	0.889465	0.873436	0.925936	0.917111	U-Net specialist
Nerve Cancer US	US	0.859966	0.854227	0.907754	0.901581	U-Net specialist
Malignant Breast Cancer US	US	0.932001	0.894494	0.948897	0.921215	U-Net specialist
Left Ventricle US	US	0.934478	0.933509	0.964821	0.963891	U-Net specialist
Left Atrium US	US	0.948189	0.947475	0.974986	0.97437	U-Net specialist
Benign Breast Cancer US	US	0.898881	0.887381	0.935423	0.92601	U-Net specialist
Benign Thyroid Nodule US	US	0.932546	0.914223	0.953833	0.941887	U-Net specialist
Kidney US	US	0.971245	0.961097	0.99423	0.986398	U-Net specialist
Fetal Head US	US	0.941237	0.940593	0.976828	0.975821	U-Net specialist
Pubic Symphysis US	US	0.891116	0.88395	0.963066	0.957668	U-Net specialist
Skin Cancer Dermoscopy	Dermoscopy	0.942824	0.929595	0.960782	0.949213	U-Net specialist
Cerebellum	MR	0.903371	0.905353	0.995795	0.995142	U-Net specialist
Brainstem	MR	0.8627	0.861834	0.975203	0.972408	U-Net specialist
Deep Grey Matter	MR	0.889367	0.897771	0.989924	0.984437	U-Net specialist
Ventricles	MR	0.895707	0.893869	0.992282	0.990775	U-Net specialist
Esophagus	CT	0.744313	0.744083	0.807379	0.77267	U-Net specialist
Spinal Cord	CT	0.708656	0.703441	0.566935	0.566565	U-Net specialist
Heart	CT	0.937989	0.942632	0.850952	0.856314	U-Net specialist
Inferior Vena Cava	CT	0.821478	0.806847	0.721814	0.705488	U-Net specialist
Spleen	CT	0.962999	0.954142	0.962911	0.932742	U-Net specialist
Right Adrenal Gland	CT	0.657225	0.656356	0.820597	0.77809	U-Net specialist
Liver	CT	0.965761	0.962605	0.928104	0.894829	U-Net specialist
Aorta	CT	0.885283	0.883443	0.853022	0.843154	U-Net specialist
Gallbladder	CT	0.841556	0.811364	0.866486	0.80197	U-Net specialist
Right Kidney	CT	0.944238	0.938564	0.930053	0.918593	U-Net specialist
Left Kidney	CT	0.943268	0.93895	0.923042	0.910305	U-Net specialist
Stomach	CT	0.926033	0.915316	0.887187	0.840418	U-Net specialist
Left Adrenal Gland	CT	0.708119	0.697167	0.827951	0.804889	U-Net specialist
Pancreas	CT	0.829764	0.80763	0.823714	0.803065	U-Net specialist
Spine	MR	0.92859	0.925061	0.992109	0.990553	U-Net specialist
Non-Glaucoma Disc Fundus	Fundus	0.945035	0.945965	0.962431	0.963333	U-Net specialist
Non-Glaucoma Cup Fundus	Fundus	0.88034	0.881689	0.916759	0.916545	U-Net specialist
Glaucoma Cup Fundus	Fundus	0.910804	0.908244	0.935793	0.934239	U-Net specialist
Glaucoma Disc Fundus	Fundus	0.949482	0.949175	0.96647	0.965145	U-Net specialist
Diabetic Macular Edema OCT	OCT	0.8966	0.889486	0.965648	0.958827	U-Net specialist
Glioma FLAIR	MR	0.932073	0.921714	0.942833	0.92801	U-Net specialist
Ischemic Stroke ADC	MR	0.854972	0.854101	0.853418	0.857604	U-Net specialist
Meningioma T1-CE	MR	0.952311	0.944563	0.981723	0.97952	U-Net specialist
Meningiomai T2-FLAIR	MR	0.907108	0.895364	0.884789	0.875057	U-Net specialist
Vestibular Schwannoma	MR	0.915794	0.899606	0.994353	0.99011	U-Net specialist
Stroke T1	MR	0.806908	0.808557	0.952076	0.937594	U-Net specialist
Prostate ADC	MR	0.904269	0.896749	0.941779	0.928846	U-Net specialist
Prostate	MR	0.955299	0.954458	0.995674	0.994363	U-Net specialist
Glioma Enhancing Tumor T2	MR	0.843361	0.829286	0.790895	0.779334	U-Net specialist
Ischemic Stroke DWI	MR	0.906965	0.898481	0.916016	0.908989	U-Net specialist
Glioma T1	MR	0.875606	0.86542	0.82092	0.810519	U-Net specialist
Left Atrium	MR	0.905943	0.904749	0.831339	0.834765	U-Net specialist
Pneumothorax CXR	CXR	0.898031	0.885688	0.939915	0.926511	U-Net specialist
Pneumonia CXR	CXR	0.969046	0.96437	0.996099	0.991648	U-Net specialist
Left Lung CXR	CXR	0.981888	0.973563	0.999224	0.98579	U-Net specialist
Right Lung CXR	CXR	0.979369	0.972243	0.999154	0.986378	U-Net specialist
COVID-19 CXR	CXR	0.89665	0.887014	0.966541	0.957038	U-Net specialist
Heart CXR	CXR	0.962517	0.959396	0.989264	0.987366	U-Net specialist
Melanoma	CT	0.73499	0.736249	0.642391	0.644402	U-Net specialist
Lymph Nodes	CT	0.767322	0.770927	0.765214	0.781934	U-Net specialist
Intracranial Hemorrhage	CT	0.919884	0.866252	0.992713	0.93811	U-Net specialist
Lung Cancer	CT	0.860274	0.841748	0.827536	0.818776	U-Net specialist
COVID-19 Infection	CT	0.801578	0.777161	0.860738	0.855416	U-Net specialist
Throat Cancer	CT	0.72658	0.737361	0.83843	0.837583	U-Net specialist
Head-Neck Cancer	CT	0.764329	0.743421	0.714198	0.683489	U-Net specialist
Colon Cancer	CT	0.805097	0.806939	0.865712	0.865145	U-Net specialist
Pancreas Cancer	CT	0.729205	0.720954	0.791392	0.772672	U-Net specialist
Kidney Cancer	CT	0.907749	0.882617	0.899775	0.881362	U-Net specialist
Pleural Effusion	CT	0.761062	0.737321	0.690228	0.702867	U-Net specialist
Liver Cancer	CT	0.87187	0.838681	0.851105	0.82668	U-Net specialist
Glioblastoma	CT	0.869128	0.864995	0.795407	0.785727	U-Net specialist
Polyp Endoscopy	Endoscopy	0.939601	0.915036	0.956986	0.933221	U-Net specialist
Cholecystectomy Endoscopy	Endoscopy	0.49217	0.475615	0.545183	0.523067	U-Net specialist
Surgical Instrument Endoscopy	Endoscopy	0.892682	0.862126	0.921082	0.889319	U-Net specialist
Gastrectomy Endoscopy	Endoscopy	0.805647	0.777531	0.843149	0.812933	U-Net specialist
Inferior Vena Cava	MR	0.814976	0.81489	0.841612	0.83809	U-Net specialist
Esophagus	MR	0.720572	0.729191	0.846613	0.83589	U-Net specialist
Aorta	MR	0.897838	0.898137	0.90632	0.896837	U-Net specialist
Gallbladder	MR	0.900647	0.895114	0.94019	0.931301	U-Net specialist
Spleen	MR	0.959218	0.957949	0.959347	0.960651	U-Net specialist
Right Kidney	MR	0.962834	0.956605	0.982682	0.970886	U-Net specialist
Left Kidney	MR	0.967181	0.964219	0.99056	0.988481	U-Net specialist
Stomach	MR	0.922141	0.925666	0.94283	0.924853	U-Net specialist
Liver	MR	0.973933	0.971853	0.969903	0.963294	U-Net specialist
Intestine FTU Pathology	Pathology	0.926231	0.926286	0.958691	0.956164	U-Net specialist
Glomeruli Pathology	Pathology	0.95368	0.948251	0.969887	0.964715	U-Net specialist
Left Ventricle	MR	0.940306	0.941882	0.98055	0.980131	U-Net specialist
Right Ventricle	MR	0.950012	0.94796	0.98339	0.982066	U-Net specialist
Breast Cancer Mammography	Mammography	0.82755	0.804512	0.858248	0.833239	U-Net specialist
Left Lung	CT	0.98702	0.985024	0.971815	0.964818	U-Net specialist
Right Lung	CT	0.983681	0.982253	0.96339	0.957186	U-Net specialist
Malignant Thyroid Nodule US	US	0.880336	0.823274	0.953414	0.902783	SAM
Nerve Cancer US	US	0.576845	0.5461	0.75533	0.713144	SAM
Malignant Breast Cancer US	US	0.861253	0.807594	0.912097	0.875958	SAM
Left Ventricle US	US	0.194901	0.402694	0.395671	0.474908	SAM
Left Atrium US	US	0.841317	0.804092	0.916359	0.89583	SAM
Benign Breast Cancer US	US	0.890686	0.821515	0.956802	0.904347	SAM
Benign Thyroid Nodule US	US	0.882134	0.843053	0.932723	0.902917	SAM
Kidney US	US	0.893813	0.876107	0.938717	0.919013	SAM
Fetal Head US	US	0.862179	0.83936	0.917446	0.899009	SAM
Pubic Symphysis US	US	0.696	0.70758	0.827226	0.837718	SAM
Skin Cancer Dermoscopy	Dermoscopy	0.900927	0.870452	0.960578	0.927234	SAM
Deep Grey Matter	MR	0.599369	0.482895	0.700805	0.701999	SAM
Brainstem	MR	0.708555	0.724016	0.835809	0.847687	SAM
Cerebellum	MR	0.798053	0.802518	0.873107	0.86018	SAM
Ventricles	MR	0.641074	0.606968	0.782815	0.764306	SAM
Esophagus	CT	0.612792	0.585715	0.569279	0.567862	SAM
Heart	CT	0.906913	0.908565	0.755417	0.735533	SAM
Spinal Cord	CT	0.0822404	0.0879978	0.300362	0.294677	SAM
Inferior Vena Cava	CT	0.696637	0.685343	0.548298	0.540357	SAM
Spleen	CT	0.823495	0.686319	0.654186	0.661515	SAM
Right Adrenal Gland	CT	0.321415	0.322024	0.507335	0.497725	SAM
Liver	CT	0.871479	0.829239	0.571868	0.572781	SAM
Aorta	CT	0.811982	0.793008	0.666307	0.662636	SAM
Gallbladder	CT	0.742237	0.697701	0.692239	0.663034	SAM
Right Kidney	CT	0.897529	0.857269	0.8095	0.781898	SAM
Left Kidney	CT	0.895725	0.858887	0.81546	0.794692	SAM
Stomach	CT	0.760724	0.74206	0.608876	0.601647	SAM
Left Adrenal Gland	CT	0.395951	0.403299	0.482686	0.476039	SAM
Pancreas	CT	0.580496	0.567902	0.545699	0.556238	SAM
Spine	MR	0.735657	0.731204	0.846882	0.841935	SAM
Non-Glaucoma Disc Fundus	Fundus	0.625248	0.63511	0.655092	0.666538	SAM
Non-Glaucoma Cup Fundus	Fundus	0.525805	0.524042	0.568563	0.561078	SAM
Glaucoma Cup Fundus	Fundus	0.636169	0.623663	0.662981	0.651322	SAM
Glaucoma Disc Fundus	Fundus	0.787382	0.789382	0.812621	0.815468	SAM
Diabetic Macular Edema OCT	OCT	0.883639	0.860229	0.985198	0.969658	SAM
Glioma FLAIR	MR	0.810824	0.796635	0.643703	0.646166	SAM
Ischemic Stroke ADC	MR	0.759863	0.759084	0.728874	0.731073	SAM
Meningioma T1-CE	MR	0.937283	0.919081	0.938625	0.932637	SAM
Vestibular Schwannoma	MR	0.899099	0.872294	0.980125	0.963792	SAM
Meningiomai T2-FLAIR	MR	0.802828	0.779836	0.554912	0.614147	SAM
Stroke T1	MR	0.697509	0.688725	0.806909	0.794231	SAM
Prostate ADC	MR	0.845756	0.805136	0.791362	0.780688	SAM
Prostate	MR	0.907123	0.903643	0.939535	0.937325	SAM
Glioma Enhancing Tumor T2	MR	0.746567	0.728963	0.561358	0.576358	SAM
Ischemic Stroke DWI	MR	0.852662	0.836571	0.871397	0.84247	SAM
Glioma T1	MR	0.731594	0.714226	0.520045	0.516941	SAM
Left Atrium	MR	0.802572	0.795087	0.55508	0.554394	SAM
Pneumothorax CXR	CXR	0.589231	0.580428	0.643239	0.624943	SAM
Pneumonia CXR	CXR	0.888959	0.86748	0.934036	0.916408	SAM
Left Lung CXR	CXR	0.948688	0.934163	0.983386	0.968314	SAM
Right Lung CXR	CXR	0.929218	0.90613	0.968933	0.94345	SAM
COVID-19 CXR	CXR	0.765672	0.748583	0.850476	0.833433	SAM
Heart CXR	CXR	0.906253	0.87749	0.952447	0.926652	SAM
Melanoma	CT	0.556318	0.562415	0.480336	0.504786	SAM
Lymph Nodes	CT	0.592088	0.59258	0.535808	0.561681	SAM
Intracranial Hemorrhage	CT	0.876559	0.802696	0.922673	0.887254	SAM
Lung Cancer	CT	0.672271	0.645922	0.627037	0.634189	SAM
COVID-19 Infection	CT	0.561851	0.537019	0.648029	0.628075	SAM
Throat Cancer	CT	0.216924	0.275094	0.66998	0.658885	SAM
Head-Neck Cancer	CT	0.402068	0.362875	0.448466	0.438636	SAM
Colon Cancer	CT	0.693026	0.611614	0.740396	0.739888	SAM
Pancreas Cancer	CT	0.526177	0.530337	0.529375	0.532352	SAM
Kidney Cancer	CT	0.803475	0.742379	0.722745	0.695366	SAM
Liver Cancer	CT	0.684823	0.663305	0.637459	0.630599	SAM
Pleural Effusion	CT	0.132233	0.167274	0.392781	0.406075	SAM
Glioblastoma	CT	0.652632	0.573886	0.558093	0.551652	SAM
Polyp Endoscopy	Endoscopy	0.912545	0.830745	0.956728	0.869634	SAM
Cholecystectomy Endoscopy	Endoscopy	0.497993	0.479131	0.55438	0.525885	SAM
Surgical Instrument Endoscopy	Endoscopy	0.850453	0.828796	0.883356	0.857484	SAM
Gastrectomy Endoscopy	Endoscopy	0.668209	0.648664	0.713695	0.692285	SAM
Inferior Vena Cava	MR	0.700485	0.678755	0.661717	0.645299	SAM
Aorta	MR	0.784064	0.781513	0.64459	0.658359	SAM
Esophagus	MR	0.518516	0.532832	0.59292	0.548577	SAM
Gallbladder	MR	0.857909	0.825893	0.854787	0.820519	SAM
Right Kidney	MR	0.901631	0.900254	0.857777	0.841789	SAM
Spleen	MR	0.896875	0.894143	0.80363	0.813388	SAM
Left Kidney	MR	0.906201	0.901786	0.832547	0.837058	SAM
Stomach	MR	0.760644	0.776106	0.592738	0.643538	SAM
Liver	MR	0.894053	0.884853	0.68867	0.680725	SAM
Intestine FTU Pathology	Pathology	0.890623	0.875814	0.969165	0.947528	SAM
Glomeruli Pathology	Pathology	0.910885	0.835415	0.967962	0.902203	SAM
Right Ventricle	MR	0.914963	0.90448	0.919602	0.896493	SAM
Left Ventricle	MR	0.760615	0.757031	0.690642	0.700284	SAM
Breast Cancer Mammography	Mammography	0.636575	0.607378	0.783999	0.725598	SAM
Left Lung	CT	0.973908	0.967716	0.863496	0.841625	SAM
Right Lung	CT	0.951101	0.949911	0.769158	0.773245	SAM
Malignant Thyroid Nodule US	US	0.932489	0.925073	0.988973	0.982679	MedSAM
Nerve Cancer US	US	0.909074	0.899898	0.97628	0.969408	MedSAM
Malignant Breast Cancer US	US	0.939707	0.926774	0.984875	0.967394	MedSAM
Left Ventricle US	US	0.982643	0.98098	1	0.999623	MedSAM
Left Atrium US	US	0.982964	0.981758	0.999979	0.999643	MedSAM
Benign Breast Cancer US	US	0.941292	0.929901	0.983928	0.97906	MedSAM
Benign Thyroid Nodule US	US	0.951009	0.941875	0.987283	0.981723	MedSAM
Kidney US	US	0.978195	0.974218	0.998493	0.996246	MedSAM
Fetal Head US	US	0.983418	0.981245	0.99959	0.997904	MedSAM
Pubic Symphysis US	US	0.934847	0.926156	0.994972	0.987016	MedSAM
Skin Cancer Dermoscopy	Dermoscopy	0.964432	0.95606	0.996561	0.988791	MedSAM
Cerebellum	MR	0.95141	0.950943	0.999854	0.998409	MedSAM
Brainstem	MR	0.952465	0.953205	1	0.999944	MedSAM
Deep Grey Matter	MR	0.935932	0.933456	0.983421	0.974042	MedSAM
Ventricles	MR	0.893424	0.882633	0.898862	0.901854	MedSAM
Esophagus	CT	0.852158	0.841707	0.953453	0.934775	MedSAM
Spinal Cord	CT	0.755053	0.750199	0.697651	0.690973	MedSAM
Heart	CT	0.949721	0.949907	0.895185	0.885767	MedSAM
Inferior Vena Cava	CT	0.898372	0.89081	0.926182	0.912657	MedSAM
Spleen	CT	0.964001	0.960444	0.985461	0.969587	MedSAM
Right Adrenal Gland	CT	0.757216	0.745497	0.937796	0.917355	MedSAM
Liver	CT	0.971794	0.969732	0.95487	0.938605	MedSAM
Aorta	CT	0.936161	0.932326	0.981813	0.968639	MedSAM
Gallbladder	CT	0.914635	0.890383	0.965874	0.93939	MedSAM
Right Kidney	CT	0.950663	0.950511	0.976082	0.960643	MedSAM
Left Kidney	CT	0.953474	0.951939	0.977861	0.962511	MedSAM
Stomach	CT	0.950296	0.941419	0.942207	0.918634	MedSAM
Left Adrenal Gland	CT	0.791738	0.781727	0.935241	0.921363	MedSAM
Pancreas	CT	0.85488	0.844001	0.874035	0.861855	MedSAM
Spine	MR	0.914481	0.911093	0.987351	0.987071	MedSAM
Non-Glaucoma Disc Fundus	Fundus	0.975426	0.975263	0.991743	0.990949	MedSAM
Non-Glaucoma Cup Fundus	Fundus	0.955888	0.95274	0.987118	0.984054	MedSAM
Glaucoma Cup Fundus	Fundus	0.962617	0.958246	0.986048	0.981204	MedSAM
Glaucoma Disc Fundus	Fundus	0.97815	0.97715	0.992452	0.991754	MedSAM
Diabetic Macular Edema OCT	OCT	0.94783	0.944979	1	0.999641	MedSAM
Glioma FLAIR	MR	0.929705	0.920234	0.954038	0.93994	MedSAM
Ischemic Stroke ADC	MR	0.913073	0.910164	0.98268	0.976947	MedSAM
Meningioma T1-CE	MR	0.954448	0.951734	0.996125	0.991942	MedSAM
Vestibular Schwannoma	MR	0.965076	0.953511	1	0.996839	MedSAM
Meningiomai T2-FLAIR	MR	0.930213	0.915185	0.949176	0.934644	MedSAM
Stroke T1	MR	0.828111	0.830468	0.967242	0.95527	MedSAM
Prostate ADC	MR	0.956809	0.949856	0.985431	0.983482	MedSAM
Prostate	MR	0.971752	0.97171	0.997705	0.997432	MedSAM
Glioma Enhancing Tumor T2	MR	0.870388	0.864009	0.867634	0.869246	MedSAM
Ischemic Stroke DWI	MR	0.922402	0.922868	0.992591	0.989842	MedSAM
Glioma T1	MR	0.890935	0.878981	0.863161	0.859276	MedSAM
Left Atrium	MR	0.948262	0.94694	0.971566	0.970678	MedSAM
Pneumothorax CXR	CXR	0.94387	0.945016	0.982084	0.98105	MedSAM
Pneumonia CXR	CXR	0.973615	0.970087	0.998016	0.994954	MedSAM
Left Lung CXR	CXR	0.985627	0.981625	0.99986	0.997124	MedSAM
Right Lung CXR	CXR	0.98421	0.980498	0.999886	0.997672	MedSAM
COVID-19 CXR	CXR	0.922696	0.913059	0.981238	0.972638	MedSAM
Heart CXR	CXR	0.972212	0.970182	0.994791	0.992998	MedSAM
Intracranial Hemorrhage	CT	0.951529	0.916641	0.995587	0.982189	MedSAM
Melanoma	CT	0.775074	0.762299	0.691321	0.69701	MedSAM
Lymph Nodes	CT	0.850065	0.836337	0.913261	0.912561	MedSAM
Lung Cancer	CT	0.937938	0.911929	0.965872	0.942982	MedSAM
COVID-19 Infection	CT	0.878664	0.861591	0.946875	0.923318	MedSAM
Throat Cancer	CT	0.839977	0.821219	0.920356	0.914118	MedSAM
Head-Neck Cancer	CT	0.831349	0.810969	0.832804	0.80897	MedSAM
Colon Cancer	CT	0.854161	0.856684	0.921053	0.921803	MedSAM
Pancreas Cancer	CT	0.777851	0.763955	0.844545	0.82607	MedSAM
Kidney Cancer	CT	0.950384	0.918449	0.976721	0.954178	MedSAM
Pleural Effusion	CT	0.858787	0.835745	0.919505	0.893159	MedSAM
Liver Cancer	CT	0.893924	0.873139	0.926789	0.900858	MedSAM
Glioblastoma	CT	0.956647	0.954657	0.966743	0.968884	MedSAM
Polyp Endoscopy	Endoscopy	0.978682	0.973685	0.992903	0.990562	MedSAM
Cholecystectomy Endoscopy	Endoscopy	0.876736	0.819713	0.922195	0.85516	MedSAM
Surgical Instrument Endoscopy	Endoscopy	0.951152	0.946684	0.975144	0.971788	MedSAM
Gastrectomy Endoscopy	Endoscopy	0.881401	0.847068	0.921719	0.884657	MedSAM
Inferior Vena Cava	MR	0.893721	0.889839	0.957642	0.946338	MedSAM
Aorta	MR	0.937958	0.934302	0.968299	0.968082	MedSAM
Gallbladder	MR	0.937709	0.929921	0.988194	0.979989	MedSAM
Esophagus	MR	0.789918	0.803035	0.884574	0.894361	MedSAM
Right Kidney	MR	0.956207	0.957917	0.989543	0.990045	MedSAM
Spleen	MR	0.95935	0.960404	0.982935	0.982424	MedSAM
Stomach	MR	0.941241	0.93903	0.957592	0.948251	MedSAM
Left Kidney	MR	0.961744	0.962473	0.993037	0.99269	MedSAM
Liver	MR	0.970868	0.965006	0.963154	0.940656	MedSAM
Intestine FTU Pathology	Pathology	0.959086	0.956502	0.997797	0.99642	MedSAM
Glomeruli Pathology	Pathology	0.974996	0.974035	0.999289	0.998183	MedSAM
Left Ventricle	MR	0.975629	0.972357	0.994728	0.994273	MedSAM
Right Ventricle	MR	0.966838	0.967591	0.995553	0.99434	MedSAM
Breast Cancer Mammography	Mammography	0.833953	0.826562	0.947447	0.92933	MedSAM
Left Lung	CT	0.982848	0.981456	0.961916	0.95963	MedSAM
Right Lung	CT	0.981604	0.980586	0.958036	0.952948	MedSAM
Malignant Thyroid Nodule US	US	0.900513	0.891604	0.936561	0.930338	DeepLabV3+ specialist
Nerve Cancer US	US	0.890399	0.881557	0.935948	0.92622	DeepLabV3+ specialist
Malignant Breast Cancer US	US	0.909065	0.908572	0.937976	0.934018	DeepLabV3+ specialist
Left Ventricle US	US	0.984137	0.982742	0.999083	0.998267	DeepLabV3+ specialist
Left Atrium US	US	0.986006	0.985059	0.999257	0.998713	DeepLabV3+ specialist
Benign Breast Cancer US	US	0.922429	0.917006	0.958474	0.951145	DeepLabV3+ specialist
Benign Thyroid Nodule US	US	0.929505	0.919914	0.957604	0.945729	DeepLabV3+ specialist
Kidney US	US	0.973145	0.965572	0.997624	0.992022	DeepLabV3+ specialist
Fetal Head US	US	0.985103	0.981303	0.999935	0.997514	DeepLabV3+ specialist
Pubic Symphysis US	US	0.94501	0.935548	0.99881	0.991109	DeepLabV3+ specialist
Skin Cancer Dermoscopy	Dermoscopy	0.948472	0.936912	0.962884	0.953643	DeepLabV3+ specialist
Deep Grey Matter	MR	0.817561	0.825037	0.907228	0.904118	DeepLabV3+ specialist
Cerebellum	MR	0.9114	0.911576	0.994417	0.991208	DeepLabV3+ specialist
Brainstem	MR	0.882612	0.886973	0.979196	0.975543	DeepLabV3+ specialist
Ventricles	MR	0.728965	0.704345	0.796585	0.789776	DeepLabV3+ specialist
Esophagus	CT	0.82693	0.805265	0.914204	0.895314	DeepLabV3+ specialist
Spinal Cord	CT	0.757674	0.755401	0.737404	0.713754	DeepLabV3+ specialist
Heart	CT	0.884237	0.878303	0.646478	0.651724	DeepLabV3+ specialist
Inferior Vena Cava	CT	0.846794	0.836848	0.804914	0.800796	DeepLabV3+ specialist
Spleen	CT	0.945434	0.935374	0.950369	0.921388	DeepLabV3+ specialist
Right Adrenal Gland	CT	0.643823	0.617771	0.780703	0.779698	DeepLabV3+ specialist
Liver	CT	0.954908	0.950333	0.877706	0.864047	DeepLabV3+ specialist
Aorta	CT	0.901399	0.889194	0.918722	0.898396	DeepLabV3+ specialist
Gallbladder	CT	0.858143	0.836237	0.88218	0.858813	DeepLabV3+ specialist
Right Kidney	CT	0.936428	0.929027	0.93163	0.916244	DeepLabV3+ specialist
Left Kidney	CT	0.940702	0.934322	0.941946	0.928597	DeepLabV3+ specialist
Stomach	CT	0.907065	0.893081	0.830975	0.804989	DeepLabV3+ specialist
Left Adrenal Gland	CT	0.688656	0.673802	0.820502	0.813994	DeepLabV3+ specialist
Pancreas	CT	0.784721	0.760716	0.764774	0.763116	DeepLabV3+ specialist
Spine	MR	0.835441	0.838897	0.947268	0.947468	DeepLabV3+ specialist
Non-Glaucoma Disc Fundus	Fundus	0.959228	0.955742	0.975984	0.971487	DeepLabV3+ specialist
Non-Glaucoma Cup Fundus	Fundus	0.909023	0.898374	0.944218	0.931157	DeepLabV3+ specialist
Glaucoma Cup Fundus	Fundus	0.902566	0.884389	0.925556	0.908322	DeepLabV3+ specialist
Glaucoma Disc Fundus	Fundus	0.965764	0.958551	0.981445	0.973109	DeepLabV3+ specialist
Diabetic Macular Edema OCT	OCT	0.868748	0.852947	0.972844	0.954211	DeepLabV3+ specialist
Glioma FLAIR	MR	0.924594	0.913926	0.947276	0.923814	DeepLabV3+ specialist
Ischemic Stroke ADC	MR	0.901098	0.882024	0.945588	0.913997	DeepLabV3+ specialist
Meningioma T1-CE	MR	0.945797	0.940863	0.987819	0.9866	DeepLabV3+ specialist
Meningiomai T2-FLAIR	MR	0.928122	0.92727	0.940418	0.948361	DeepLabV3+ specialist
Vestibular Schwannoma	MR	0.911897	0.899987	0.99894	0.989228	DeepLabV3+ specialist
Stroke T1	MR	0.89526	0.889178	0.998496	0.993206	DeepLabV3+ specialist
Prostate ADC	MR	0.944806	0.925748	0.978676	0.976345	DeepLabV3+ specialist
Prostate	MR	0.944746	0.945018	0.987521	0.985963	DeepLabV3+ specialist
Glioma Enhancing Tumor T2	MR	0.822583	0.806137	0.749879	0.740846	DeepLabV3+ specialist
Ischemic Stroke DWI	MR	0.933403	0.927617	0.980267	0.963074	DeepLabV3+ specialist
Glioma T1	MR	0.817812	0.805494	0.701627	0.697189	DeepLabV3+ specialist
Left Atrium	MR	0.919644	0.91922	0.891241	0.894145	DeepLabV3+ specialist
Pneumothorax CXR	CXR	0.949331	0.945487	0.984385	0.980643	DeepLabV3+ specialist
Pneumonia CXR	CXR	0.968643	0.963964	0.997704	0.993849	DeepLabV3+ specialist
Left Lung CXR	CXR	0.977019	0.97049	0.999089	0.987896	DeepLabV3+ specialist
Right Lung CXR	CXR	0.976994	0.972025	0.999466	0.989352	DeepLabV3+ specialist
COVID-19 CXR	CXR	0.921711	0.905704	0.984994	0.970475	DeepLabV3+ specialist
Heart CXR	CXR	0.953624	0.95	0.984079	0.982128	DeepLabV3+ specialist
Melanoma	CT	0.729622	0.720458	0.618296	0.630368	DeepLabV3+ specialist
Lymph Nodes	CT	0.79076	0.784922	0.836214	0.836978	DeepLabV3+ specialist
Intracranial Hemorrhage	CT	0.895528	0.840748	0.975747	0.915107	DeepLabV3+ specialist
Lung Cancer	CT	0.854076	0.836935	0.837022	0.820027	DeepLabV3+ specialist
COVID-19 Infection	CT	0.757966	0.738405	0.855984	0.781504	DeepLabV3+ specialist
Throat Cancer	CT	0.722803	0.73928	0.88737	0.870069	DeepLabV3+ specialist
Head-Neck Cancer	CT	0.778763	0.769957	0.766911	0.753026	DeepLabV3+ specialist
Colon Cancer	CT	0.840282	0.831993	0.894423	0.903503	DeepLabV3+ specialist
Pancreas Cancer	CT	0.774287	0.756866	0.846238	0.821317	DeepLabV3+ specialist
Kidney Cancer	CT	0.907321	0.875984	0.885447	0.881686	DeepLabV3+ specialist
Pleural Effusion	CT	0.766024	0.754749	0.780652	0.787013	DeepLabV3+ specialist
Liver Cancer	CT	0.873002	0.857901	0.898315	0.864573	DeepLabV3+ specialist
Glioblastoma	CT	0.856407	0.850737	0.763744	0.762871	DeepLabV3+ specialist
Polyp Endoscopy	Endoscopy	0.924561	0.901881	0.942466	0.92139	DeepLabV3+ specialist
Cholecystectomy Endoscopy	Endoscopy	0.532449	0.515476	0.574657	0.557674	DeepLabV3+ specialist
Surgical Instrument Endoscopy	Endoscopy	0.801743	0.77812	0.837506	0.807279	DeepLabV3+ specialist
Gastrectomy Endoscopy	Endoscopy	0.718919	0.702071	0.757897	0.73839	DeepLabV3+ specialist
Inferior Vena Cava	MR	0.836754	0.829182	0.881024	0.871304	DeepLabV3+ specialist
Esophagus	MR	0.744925	0.757799	0.856827	0.851732	DeepLabV3+ specialist
Aorta	MR	0.901205	0.898071	0.928913	0.926577	DeepLabV3+ specialist
Gallbladder	MR	0.877734	0.88353	0.918092	0.915324	DeepLabV3+ specialist
Spleen	MR	0.941698	0.939656	0.944817	0.939123	DeepLabV3+ specialist
Right Kidney	MR	0.931574	0.930571	0.958461	0.943658	DeepLabV3+ specialist
Left Kidney	MR	0.945581	0.942573	0.963282	0.961788	DeepLabV3+ specialist
Stomach	MR	0.881992	0.865534	0.831354	0.805033	DeepLabV3+ specialist
Liver	MR	0.947396	0.934595	0.880344	0.852981	DeepLabV3+ specialist
Intestine FTU Pathology	Pathology	0.923226	0.917946	0.952996	0.946741	DeepLabV3+ specialist
Glomeruli Pathology	Pathology	0.949149	0.939627	0.965652	0.955447	DeepLabV3+ specialist
Left Ventricle	MR	0.934924	0.94318	0.97586	0.96734	DeepLabV3+ specialist
Right Ventricle	MR	0.931681	0.93461	0.974965	0.97027	DeepLabV3+ specialist
Breast Cancer Mammography	Mammography	0.810991	0.790998	0.833419	0.818673	DeepLabV3+ specialist
Left Lung	CT	0.974164	0.97254	0.927918	0.916718	DeepLabV3+ specialist
Right Lung	CT	0.967431	0.964409	0.899496	0.889076	DeepLabV3+ specialist

## Sheet: Figure 4a-b
task	modality	dsc_median	dsc_mean	nsd_median	nsd_mean	method
Left Kidney T2	MR	0.942062	0.936711	0.983723	0.979301	U-Net specialist
Spleen T2	MR	0.950316	0.948904	0.998867	0.99489	U-Net specialist
Right Kidney T2	MR	0.946851	0.938168	0.988545	0.98279	U-Net specialist
Liver T2	MR	0.949599	0.945429	0.980668	0.97131	U-Net specialist
Fetal Head US	US	0.972347	0.969406	0.982176	0.979805	U-Net specialist
Skin Cancer Dermoscopy	Dermoscopy	0.92741	0.911956	0.949432	0.940124	U-Net specialist
Right Kidney T1-Inphase	MR	0.85286	0.854771	0.967938	0.950505	U-Net specialist
Left Kidney T1-Inphase	MR	0.87962	0.87084	0.967106	0.952718	U-Net specialist
Spleen T1-Inphase	MR	0.881347	0.881371	0.973552	0.955632	U-Net specialist
Liver T1-Inphase	MR	0.926257	0.925993	0.957129	0.945525	U-Net specialist
Eye R	MR	0.892607	0.884383	0.964581	0.936529	U-Net specialist
Brainstem	MR	0.893771	0.886891	0.943994	0.920251	U-Net specialist
Eye L	MR	0.895189	0.883796	0.962424	0.931195	U-Net specialist
Left ventricle cavity	MR	0.893124	0.882824	0.923749	0.902828	U-Net specialist
Right ventricle cavity	MR	0.902834	0.88913	0.951214	0.942665	U-Net specialist
Parotid L	CT	0.744252	0.735795	0.712681	0.693457	U-Net specialist
Brainstem	CT	0.772703	0.756283	0.69736	0.670641	U-Net specialist
Parotid R	CT	0.772324	0.757404	0.742567	0.726649	U-Net specialist
Left Lung	CT	0.93723	0.932459	0.87392	0.864904	U-Net specialist
Right Lung	CT	0.949075	0.945318	0.881044	0.872137	U-Net specialist
Esophagus	CT	0.718915	0.712265	0.811371	0.786017	U-Net specialist
Heart	CT	0.914331	0.914006	0.813109	0.814163	U-Net specialist
Optic Cup Fundus	Fundus	0.904716	0.880315	0.930393	0.908333	U-Net specialist
Optic Disc Fundus	Fundus	0.976547	0.964381	0.984747	0.972459	U-Net specialist
Inferior Vena Cava	CT	0.782146	0.767901	0.69273	0.694917	U-Net specialist
Spleen	CT	0.951305	0.948979	0.975591	0.965302	U-Net specialist
Right Adrenal Gland	CT	0.643932	0.640107	0.809221	0.803982	U-Net specialist
Liver	CT	0.952934	0.951317	0.917077	0.910377	U-Net specialist
Aorta	CT	0.910925	0.906108	0.85873	0.86027	U-Net specialist
Gallbladder	CT	0.821745	0.806978	0.902435	0.888998	U-Net specialist
Right Kidney	CT	0.938021	0.934645	0.912106	0.909423	U-Net specialist
Left Kidney	CT	0.931894	0.928286	0.906277	0.895484	U-Net specialist
Stomach	CT	0.921903	0.914392	0.895479	0.881518	U-Net specialist
Left Adrenal Gland	CT	0.725822	0.711074	0.859444	0.844761	U-Net specialist
Pancreas	CT	0.805003	0.8039	0.875308	0.867396	U-Net specialist
Brain lesion	MR	0.844314	0.843326	0.923631	0.909137	U-Net specialist
Prostate	MR	0.950422	0.941287	0.974571	0.965464	U-Net specialist
Cervical cancer	MR	0.830116	0.807463	0.93986	0.923541	U-Net specialist
Spinal Cord	MR	0.710761	0.714696	0.875083	0.86856	U-Net specialist
Parotid L	MR	0.857022	0.852554	0.931301	0.916655	U-Net specialist
Lips	MR	0.737248	0.721833	0.914289	0.886942	U-Net specialist
Mandible Bone	MR	0.247359	0.251239	0.467396	0.457862	U-Net specialist
Glottis	MR	0.562226	0.559109	0.790822	0.785078	U-Net specialist
Parotid R	MR	0.842778	0.839171	0.911049	0.90205	U-Net specialist
Supraglottic Larynx	MR	0.701134	0.689675	0.883995	0.868796	U-Net specialist
COVID-19 Lung CXR	CXR	0.98675	0.984313	0.999145	0.997795	U-Net specialist
Normal Lung CXR	CXR	0.992679	0.991026	0.999852	0.999538	U-Net specialist
Lung Opacity CXR	CXR	0.981788	0.978936	0.998124	0.996016	U-Net specialist
Pneumonia Lung CXR	CXR	0.982898	0.947692	0.998486	0.966463	U-Net specialist
Spleen T1-Outphase	MR	0.908578	0.89984	0.97954	0.975409	U-Net specialist
Right Kidney T1-Outphase	MR	0.881413	0.873002	0.951185	0.941797	U-Net specialist
Left Kidney T1-Outphase	MR	0.859276	0.859068	0.92538	0.925422	U-Net specialist
Liver T1-Outphase	MR	0.942196	0.938148	0.974873	0.960188	U-Net specialist
Adrenocortical carcinoma	CT	0.907005	0.885315	0.910812	0.847918	U-Net specialist
Lung tumor	CT	0.705068	0.698733	0.745375	0.737972	U-Net specialist
Hepatocellular carcinoma	CT	0.869291	0.852502	0.805678	0.802469	U-Net specialist
Nasopharynx cancer	CT	0.739103	0.733251	0.733618	0.729357	U-Net specialist
Lymph node	CT	0.716348	0.705655	0.80662	0.795308	U-Net specialist
Polyp Endoscopy	Endoscopy	0.958317	0.934425	0.978994	0.95515	U-Net specialist
Colon Gland Pathology	Pathology	0.872807	0.832123	0.904417	0.860114	U-Net specialist
Left Kidney T2	MR	0.922515	0.919186	0.966794	0.960835	SAM
Spleen T2	MR	0.937844	0.931638	0.997344	0.981918	SAM
Right Kidney T2	MR	0.933808	0.928696	0.983534	0.971554	SAM
Liver T2	MR	0.898035	0.89011	0.899266	0.875613	SAM
Fetal Head US	US	0.924498	0.805131	0.94532	0.840572	SAM
Skin Cancer Dermoscopy	Dermoscopy	0.94363	0.93181	0.99408	0.976536	SAM
Right Kidney T1-Inphase	MR	0.90116	0.884531	0.959311	0.943134	SAM
Left Kidney T1-Inphase	MR	0.885463	0.881402	0.944609	0.927248	SAM
Spleen T1-Inphase	MR	0.851408	0.83841	0.892859	0.885457	SAM
Liver T1-Inphase	MR	0.885692	0.88054	0.880004	0.854371	SAM
Eye R	MR	0.736939	0.732773	0.601215	0.624447	SAM
Brainstem	MR	0.768145	0.753814	0.718396	0.714265	SAM
Eye L	MR	0.741907	0.739686	0.581048	0.631924	SAM
Left ventricle cavity	MR	0.769225	0.760871	0.687761	0.690428	SAM
Right ventricle cavity	MR	0.873656	0.856231	0.91374	0.897096	SAM
Brainstem	CT	0.387646	0.387723	0.274238	0.286773	SAM
Parotid L	CT	0.223925	0.230505	0.407018	0.396632	SAM
Parotid R	CT	0.242008	0.256172	0.417283	0.425131	SAM
Left Lung	CT	0.891474	0.893343	0.748141	0.741319	SAM
Right Lung	CT	0.899862	0.879791	0.701022	0.674464	SAM
Esophagus	CT	0.496494	0.484494	0.507868	0.514867	SAM
Heart	CT	0.895793	0.890615	0.732543	0.732157	SAM
Optic Cup Fundus	Fundus	0.559641	0.559024	0.580743	0.582723	SAM
Optic Disc Fundus	Fundus	0.874327	0.833939	0.891055	0.850155	SAM
Inferior Vena Cava	CT	0.560736	0.554857	0.441991	0.440725	SAM
Spleen	CT	0.84114	0.824544	0.752425	0.747565	SAM
Right Adrenal Gland	CT	0.324188	0.32192	0.492199	0.496714	SAM
Liver	CT	0.875379	0.860399	0.645763	0.639949	SAM
Aorta	CT	0.778413	0.755259	0.582207	0.583772	SAM
Gallbladder	CT	0.636767	0.629024	0.67188	0.66753	SAM
Right Kidney	CT	0.883999	0.872645	0.753304	0.747749	SAM
Left Kidney	CT	0.878856	0.865376	0.754119	0.739493	SAM
Stomach	CT	0.818729	0.799963	0.681905	0.67504	SAM
Left Adrenal Gland	CT	0.43468	0.430612	0.5112	0.515231	SAM
Pancreas	CT	0.619512	0.606423	0.670658	0.663069	SAM
Brain lesion	MR	0.84337	0.809382	0.851873	0.828349	SAM
Prostate	MR	0.900154	0.885017	0.927479	0.909068	SAM
Cervical cancer	MR	0.745236	0.722447	0.844212	0.833441	SAM
Spinal Cord	MR	0.394574	0.393248	0.339122	0.353269	SAM
Parotid L	MR	0.690618	0.657175	0.716984	0.702337	SAM
Lips	MR	0.585153	0.570888	0.765068	0.750608	SAM
Mandible Bone	MR	0.470478	0.479326	0.483439	0.484133	SAM
Glottis	MR	0.324456	0.310949	0.605447	0.592454	SAM
Parotid R	MR	0.667032	0.660048	0.721792	0.718303	SAM
Supraglottic Larynx	MR	0.46126	0.467211	0.764161	0.738114	SAM
COVID-19 Lung CXR	CXR	0.910233	0.89265	0.95555	0.937697	SAM
Normal Lung CXR	CXR	0.9361	0.924318	0.975289	0.962188	SAM
Lung Opacity CXR	CXR	0.885921	0.870862	0.937752	0.924361	SAM
Pneumonia Lung CXR	CXR	0.869542	0.792641	0.922156	0.837818	SAM
Right Kidney T1-Outphase	MR	0.871248	0.86565	0.923789	0.927493	SAM
Spleen T1-Outphase	MR	0.860146	0.855349	0.944503	0.931641	SAM
Left Kidney T1-Outphase	MR	0.882361	0.881241	0.946898	0.939011	SAM
Liver T1-Outphase	MR	0.905225	0.903331	0.922161	0.906377	SAM
Adrenocortical carcinoma	CT	0.861053	0.812596	0.752725	0.72597	SAM
Lung tumor	CT	0.414687	0.449434	0.467636	0.487988	SAM
Hepatocellular carcinoma	CT	0.641595	0.623853	0.552749	0.550003	SAM
Nasopharynx cancer	CT	0.354748	0.340421	0.509812	0.503766	SAM
Lymph node	CT	0.546638	0.520519	0.584756	0.576474	SAM
Polyp Endoscopy	Endoscopy	0.938584	0.89935	0.965552	0.926418	SAM
Colon Gland Pathology	Pathology	0.803689	0.770306	0.846758	0.815358	SAM
Left Kidney T2	MR	0.971405	0.967317	0.999463	0.99803	MedSAM
Spleen T2	MR	0.970483	0.96813	1	0.999699	MedSAM
Right Kidney T2	MR	0.968652	0.967775	0.999726	0.998362	MedSAM
Liver T2	MR	0.970877	0.968483	0.99578	0.99327	MedSAM
Fetal Head US	US	0.973415	0.970726	0.984164	0.981687	MedSAM
Skin Cancer Dermoscopy	Dermoscopy	0.964828	0.964051	0.998732	0.997094	MedSAM
Right Kidney T1-Inphase	MR	0.959448	0.957626	0.999799	0.99875	MedSAM
Left Kidney T1-Inphase	MR	0.960799	0.96122	0.999868	0.998866	MedSAM
Spleen T1-Inphase	MR	0.955767	0.952803	0.999853	0.999359	MedSAM
Liver T1-Inphase	MR	0.968671	0.966401	0.996757	0.992826	MedSAM
Eye R	MR	0.961611	0.960498	1	0.99936	MedSAM
Brainstem	MR	0.951457	0.951758	0.99519	0.986191	MedSAM
Eye L	MR	0.960391	0.96058	1	0.998731	MedSAM
Left ventricle cavity	MR	0.965776	0.96321	0.994483	0.993333	MedSAM
Right ventricle cavity	MR	0.954411	0.951748	0.992242	0.990741	MedSAM
Brainstem	CT	0.774924	0.768272	0.717523	0.692253	MedSAM
Parotid L	CT	0.831081	0.814047	0.836645	0.811124	MedSAM
Parotid R	CT	0.811923	0.799407	0.819779	0.794665	MedSAM
Left Lung	CT	0.96221	0.961743	0.961445	0.944204	MedSAM
Right Lung	CT	0.968448	0.967893	0.962693	0.957884	MedSAM
Esophagus	CT	0.780316	0.722647	0.891692	0.818777	MedSAM
Heart	CT	0.96426	0.963409	0.964431	0.964147	MedSAM
Optic Cup Fundus	Fundus	0.950104	0.876315	0.974539	0.902792	MedSAM
Optic Disc Fundus	Fundus	0.977283	0.975799	0.98632	0.984812	MedSAM
Inferior Vena Cava	CT	0.848057	0.83685	0.856686	0.849754	MedSAM
Spleen	CT	0.957166	0.956607	0.987963	0.98513	MedSAM
Right Adrenal Gland	CT	0.708194	0.693608	0.887339	0.869437	MedSAM
Liver	CT	0.967014	0.964908	0.962615	0.951615	MedSAM
Aorta	CT	0.942869	0.940778	0.983694	0.981807	MedSAM
Gallbladder	CT	0.866111	0.827927	0.949963	0.913264	MedSAM
Right Kidney	CT	0.953433	0.952643	0.985401	0.98339	MedSAM
Left Kidney	CT	0.955666	0.953796	0.985526	0.982922	MedSAM
Stomach	CT	0.953117	0.948878	0.97671	0.962885	MedSAM
Left Adrenal Gland	CT	0.700028	0.67491	0.852128	0.822493	MedSAM
Pancreas	CT	0.869643	0.858924	0.937541	0.922044	MedSAM
Brain lesion	MR	0.963422	0.961242	1	0.999046	MedSAM
Prostate	MR	0.974426	0.974269	0.99442	0.993531	MedSAM
Cervical cancer	MR	0.934527	0.927689	0.995532	0.994862	MedSAM
Spinal Cord	MR	0.704485	0.709662	0.81556	0.806916	MedSAM
Parotid L	MR	0.907775	0.907203	0.985087	0.981265	MedSAM
Lips	MR	0.863497	0.845933	0.98412	0.964504	MedSAM
Mandible Bone	MR	0.738975	0.73062	0.636977	0.65842	MedSAM
Glottis	MR	0.816258	0.803335	0.982106	0.956471	MedSAM
Parotid R	MR	0.908237	0.905261	0.98362	0.980159	MedSAM
Supraglottic Larynx	MR	0.863387	0.860014	0.978834	0.977459	MedSAM
COVID-19 Lung CXR	CXR	0.979407	0.976422	0.999494	0.997173	MedSAM
Normal Lung CXR	CXR	0.986687	0.985178	0.999983	0.999547	MedSAM
Lung Opacity CXR	CXR	0.974945	0.971784	0.998476	0.99531	MedSAM
Pneumonia Lung CXR	CXR	0.976085	0.95775	0.999052	0.984012	MedSAM
Left Kidney T1-Outphase	MR	0.963409	0.96227	0.999877	0.999412	MedSAM
Spleen T1-Outphase	MR	0.951737	0.952465	0.999278	0.997344	MedSAM
Right Kidney T1-Outphase	MR	0.962862	0.957514	0.999979	0.999144	MedSAM
Liver T1-Outphase	MR	0.964903	0.965508	0.994562	0.991543	MedSAM
Adrenocortical carcinoma	CT	0.92668	0.917006	0.937936	0.906266	MedSAM
Lung tumor	CT	0.747835	0.715249	0.771362	0.764964	MedSAM
Hepatocellular carcinoma	CT	0.95003	0.940441	0.96896	0.961545	MedSAM
Nasopharynx cancer	CT	0.87822	0.859502	0.91999	0.897751	MedSAM
Lymph node	CT	0.811687	0.794073	0.905441	0.88414	MedSAM
Polyp Endoscopy	Endoscopy	0.976938	0.974454	0.994204	0.992353	MedSAM
Colon Gland Pathology	Pathology	0.956209	0.951334	0.981631	0.977286	MedSAM
Left Kidney T2	MR	0.929025	0.925408	0.988634	0.983077	DeepLabV3+ specialist
Spleen T2	MR	0.921904	0.91019	0.986198	0.954886	DeepLabV3+ specialist
Right Kidney T2	MR	0.929057	0.928513	0.989277	0.984094	DeepLabV3+ specialist
Liver T2	MR	0.902758	0.894854	0.920393	0.895617	DeepLabV3+ specialist
Fetal Head US	US	0.963637	0.95827	0.973839	0.96897	DeepLabV3+ specialist
Skin Cancer Dermoscopy	Dermoscopy	0.935766	0.922328	0.959684	0.945494	DeepLabV3+ specialist
Right Kidney T1-Inphase	MR	0.863603	0.856773	0.954333	0.940509	DeepLabV3+ specialist
Left Kidney T1-Inphase	MR	0.873069	0.87146	0.965203	0.953336	DeepLabV3+ specialist
Spleen T1-Inphase	MR	0.813879	0.806609	0.853819	0.845054	DeepLabV3+ specialist
Liver T1-Inphase	MR	0.8933	0.888514	0.894931	0.889256	DeepLabV3+ specialist
Eye R	MR	0.781457	0.757091	0.738681	0.749735	DeepLabV3+ specialist
Brainstem	MR	0.874247	0.866317	0.898999	0.872017	DeepLabV3+ specialist
Eye L	MR	0.779462	0.767119	0.752176	0.757167	DeepLabV3+ specialist
Left ventricle cavity	MR	0.901961	0.89601	0.927761	0.916158	DeepLabV3+ specialist
Right ventricle cavity	MR	0.885105	0.871514	0.92904	0.919436	DeepLabV3+ specialist
Parotid L	CT	0.66087	0.648366	0.634701	0.635812	DeepLabV3+ specialist
Brainstem	CT	0.679173	0.682514	0.545648	0.541512	DeepLabV3+ specialist
Parotid R	CT	0.667881	0.652327	0.612392	0.625086	DeepLabV3+ specialist
Left Lung	CT	0.927175	0.921328	0.804428	0.809519	DeepLabV3+ specialist
Right Lung	CT	0.923254	0.920127	0.764741	0.761115	DeepLabV3+ specialist
Esophagus	CT	0.729806	0.696774	0.858251	0.799487	DeepLabV3+ specialist
Heart	CT	0.883508	0.881354	0.691306	0.696915	DeepLabV3+ specialist
Optic Cup Fundus	Fundus	0.868428	0.802242	0.891754	0.826619	DeepLabV3+ specialist
Optic Disc Fundus	Fundus	0.962384	0.957064	0.970611	0.965549	DeepLabV3+ specialist
Inferior Vena Cava	CT	0.7556	0.738097	0.685224	0.681559	DeepLabV3+ specialist
Spleen	CT	0.914619	0.909701	0.906807	0.896605	DeepLabV3+ specialist
Right Adrenal Gland	CT	0.585814	0.583695	0.740701	0.744638	DeepLabV3+ specialist
Liver	CT	0.933576	0.929023	0.849457	0.841228	DeepLabV3+ specialist
Aorta	CT	0.894798	0.886154	0.922683	0.907489	DeepLabV3+ specialist
Gallbladder	CT	0.781489	0.758954	0.860612	0.842732	DeepLabV3+ specialist
Right Kidney	CT	0.902182	0.899604	0.840312	0.838509	DeepLabV3+ specialist
Left Kidney	CT	0.91709	0.914675	0.899715	0.892252	DeepLabV3+ specialist
Stomach	CT	0.869231	0.859515	0.760311	0.757153	DeepLabV3+ specialist
Left Adrenal Gland	CT	0.619594	0.609961	0.783681	0.774723	DeepLabV3+ specialist
Pancreas	CT	0.688046	0.673514	0.726915	0.712533	DeepLabV3+ specialist
Brain lesion	MR	0.841027	0.823108	0.907387	0.887489	DeepLabV3+ specialist
Prostate	MR	0.90436	0.894446	0.930744	0.918671	DeepLabV3+ specialist
Cervical cancer	MR	0.788694	0.787522	0.890655	0.904769	DeepLabV3+ specialist
Parotid L	MR	0.759686	0.753983	0.82342	0.816422	DeepLabV3+ specialist
Spinal Cord	MR	0.611189	0.606442	0.686034	0.683162	DeepLabV3+ specialist
Lips	MR	0.656426	0.642296	0.842176	0.823333	DeepLabV3+ specialist
Mandible Bone	MR	0.179727	0.176897	0.391668	0.388593	DeepLabV3+ specialist
Glottis	MR	0.443526	0.450932	0.711236	0.704259	DeepLabV3+ specialist
Parotid R	MR	0.743037	0.732535	0.821611	0.809678	DeepLabV3+ specialist
Supraglottic Larynx	MR	0.612614	0.620421	0.877416	0.843718	DeepLabV3+ specialist
COVID-19 Lung CXR	CXR	0.981278	0.978192	0.999513	0.997356	DeepLabV3+ specialist
Normal Lung CXR	CXR	0.986244	0.985012	0.999935	0.999557	DeepLabV3+ specialist
Lung Opacity CXR	CXR	0.976647	0.97357	0.998216	0.995732	DeepLabV3+ specialist
Pneumonia Lung CXR	CXR	0.976828	0.963698	0.998869	0.98836	DeepLabV3+ specialist
Left Kidney T1-Outphase	MR	0.894253	0.882942	0.968308	0.954795	DeepLabV3+ specialist
Spleen T1-Outphase	MR	0.83945	0.833162	0.911895	0.900349	DeepLabV3+ specialist
Right Kidney T1-Outphase	MR	0.884431	0.877462	0.967228	0.960461	DeepLabV3+ specialist
Liver T1-Outphase	MR	0.909783	0.899438	0.945112	0.916457	DeepLabV3+ specialist
Adrenocortical carcinoma	CT	0.907822	0.897239	0.876288	0.848242	DeepLabV3+ specialist
Lung tumor	CT	0.6335	0.65011	0.674032	0.678236	DeepLabV3+ specialist
Hepatocellular carcinoma	CT	0.864661	0.854164	0.798613	0.799079	DeepLabV3+ specialist
Nasopharynx cancer	CT	0.650502	0.65151	0.650245	0.655373	DeepLabV3+ specialist
Lymph node	CT	0.785714	0.772256	0.885193	0.86695	DeepLabV3+ specialist
Polyp Endoscopy	Endoscopy	0.952357	0.938235	0.974632	0.958691	DeepLabV3+ specialist
Colon Gland Pathology	Pathology	0.792926	0.783292	0.827102	0.816365	DeepLabV3+ specialist

## Sheet: Figure 5b
case	Annotator	Manual	Initial marker	MedSAM inference	Refinement
external_CT_Adrenocortical_carcinoma_test_0010	Expert 1	2279	150	31.04	790
external_CT_Adrenocortical_carcinoma_test_0015	Expert 1	1030	92	10.31	338
external_CT_Adrenocortical_carcinoma_test_0020	Expert 1	1483	100	10.33	60
external_CT_Adrenocortical_carcinoma_test_0027	Expert 1	1556	70	10.52	43
external_CT_Adrenocortical_carcinoma_test_0029	Expert 1	2188	103	8.47	281
external_CT_Adrenocortical_carcinoma_test_0039	Expert 1	754	90	4.19	121
external_CT_Adrenocortical_carcinoma_test_0040	Expert 1	3716	236	11.41	745
external_CT_Adrenocortical_carcinoma_test_0042	Expert 1	3664	105	13.4	46
external_CT_Adrenocortical_carcinoma_test_0043	Expert 1	2673	97	10.94	149
external_CT_Adrenocortical_carcinoma_test_0050	Expert 1	3034	132	11.04	75
external_CT_Adrenocortical_carcinoma_test_0010	Expert 2	2533	101	32.1	438
external_CT_Adrenocortical_carcinoma_test_0015	Expert 2	958	58	10.58	103
external_CT_Adrenocortical_carcinoma_test_0020	Expert 2	1454	75	10.74	220
external_CT_Adrenocortical_carcinoma_test_0027	Expert 2	1386	82	11.33	234
external_CT_Adrenocortical_carcinoma_test_0029	Expert 2	1910	88	9.56	269
external_CT_Adrenocortical_carcinoma_test_0039	Expert 2	680	55	4.51	114
external_CT_Adrenocortical_carcinoma_test_0040	Expert 2	3546	198	14.21	369
external_CT_Adrenocortical_carcinoma_test_0042	Expert 2	3431	120	17.13	173
external_CT_Adrenocortical_carcinoma_test_0043	Expert 2	2416	117	12.43	370
external_CT_Adrenocortical_carcinoma_test_0050	Expert 2	3136	80	12.2	259

## Sheet: Figure 5a internal
task	modality	10K	100K	1M
Aorta	CT	0.883327	0.913638	0.936161
Colon Cancer	CT	0.811918	0.789195	0.854161
COVID-19 Infection	CT	0.723716	0.800001	0.878664
Esophagus	CT	0.785841	0.827245	0.852158
Gallbladder	CT	0.819788	0.892278	0.914635
Glioblastoma	CT	0.848996	0.842919	0.956647
Head-Neck Cancer	CT	0.733544	0.76433	0.831349
Heart	CT	0.918861	0.926737	0.949721
Inferior Vena Cava	CT	0.828303	0.867855	0.898372
Intracranial Hemorrhage	CT	0.878171	0.889101	0.951529
Kidney Cancer	CT	0.88357	0.900925	0.950384
Left Adrenal Gland	CT	0.686345	0.74065	0.791738
Left Kidney	CT	0.923323	0.94061	0.953474
Left Lung	CT	0.977921	0.979102	0.982848
Liver	CT	0.940062	0.962414	0.971794
Liver Cancer	CT	0.855502	0.862756	0.893924
Lung Cancer	CT	0.818113	0.805399	0.937938
Lymph Nodes	CT	0.756317	0.789022	0.850065
Melanoma	CT	0.761243	0.75357	0.775074
Pancreas	CT	0.730931	0.816104	0.85488
Pancreas Cancer	CT	0.75279	0.735317	0.777851
Pleural Effusion	CT	0.620818	0.742976	0.858787
Right Adrenal Gland	CT	0.635417	0.693498	0.757216
Right Kidney	CT	0.914761	0.937719	0.950663
Right Lung	CT	0.976375	0.969616	0.981604
Spinal Cord	CT	0.719455	0.674756	0.755053
Spleen	CT	0.925847	0.953405	0.964001
Stomach	CT	0.859881	0.930069	0.950296
Throat Cancer	CT	0.742641	0.727039	0.839977
COVID-19 CXR	CXR	0.867635	0.889007	0.922696
Heart CXR	CXR	0.933569	0.962776	0.972212
Left Lung CXR	CXR	0.973022	0.981091	0.985627
Pneumonia CXR	CXR	0.948396	0.96803	0.973615
Pneumothorax CXR	CXR	0.748106	0.762697	0.94387
Right Lung CXR	CXR	0.968651	0.979973	0.98421
Skin Cancer Dermoscopy	Dermoscopy	0.935632	0.953052	0.964432
Cholecystectomy Endoscopy	Endoscopy	0.539514	0.73027	0.876736
Gastrectomy Endoscopy	Endoscopy	0.576075	0.789968	0.881401
Polyp Endoscopy	Endoscopy	0.883089	0.945795	0.978682
Surgical Instrument Endoscopy	Endoscopy	0.818737	0.899581	0.951152
Glaucoma Cup Fundus	Fundus	0.762487	0.812086	0.962617
Glaucoma Disc Fundus	Fundus	0.90884	0.957158	0.97815
Non-Glaucoma Cup Fundus	Fundus	0.755779	0.844224	0.955888
Non-Glaucoma Disc Fundus	Fundus	0.878627	0.954416	0.975426
Breast Cancer Mammography	Mammography	0.749795	0.786264	0.833953
Aorta	MR	0.839478	0.898512	0.937958
Brainstem	MR	0.865812	0.876716	0.952465
Cerebellum	MR	0.882962	0.894417	0.95141
Deep Grey Matter	MR	0.760135	0.825187	0.935932
Esophagus	MR	0.668291	0.730301	0.789918
Gallbladder	MR	0.784865	0.896384	0.937709
Glioma Enhancing Tumor T2	MR	0.83768	0.842974	0.870388
Glioma FLAIR	MR	0.900128	0.921782	0.929705
Glioma T1	MR	0.834866	0.860254	0.890935
Inferior Vena Cava	MR	0.751932	0.787065	0.893721
Ischemic Stroke ADC	MR	0.823342	0.829462	0.913073
Ischemic Stroke DWI	MR	0.906392	0.891734	0.922402
Left Atrium	MR	0.874554	0.894589	0.948262
Left Kidney	MR	0.92357	0.938734	0.961744
Left Ventricle	MR	0.883772	0.930708	0.975629
Liver	MR	0.878708	0.940969	0.970868
Meningioma T1-CE	MR	0.929323	0.949802	0.954448
Meningiomai T2-FLAIR	MR	0.896126	0.902998	0.930213
Prostate	MR	0.916108	0.939289	0.971752
Prostate ADC	MR	0.910775	0.927609	0.956809
Right Kidney	MR	0.905605	0.931998	0.956207
Right Ventricle	MR	0.873905	0.935468	0.966838
Spine	MR	0.699218	0.87421	0.914481
Spleen	MR	0.923004	0.933818	0.95935
Stomach	MR	0.782835	0.869341	0.941241
Stroke T1	MR	0.798324	0.808183	0.828111
Ventricles	MR	0.599801	0.732056	0.893424
Vestibular Schwannoma	MR	0.907898	0.931475	0.965076
Diabetic Macular Edema OCT	OCT	0.883704	0.912552	0.94783
Glomeruli Pathology	Pathology	0.917997	0.952831	0.974996
Intestine FTU Pathology	Pathology	0.850978	0.930828	0.959086
Benign Breast Cancer US	US	0.916993	0.922551	0.941292
Benign Thyroid Nodule US	US	0.906864	0.9306	0.951009
Fetal Head US	US	0.950405	0.968247	0.983418
Kidney US	US	0.948132	0.975427	0.978195
Left Atrium US	US	0.9323	0.948505	0.982964
Left Ventricle US	US	0.924181	0.939574	0.982643
Malignant Breast Cancer US	US	0.870276	0.916159	0.939707
Malignant Thyroid Nodule US	US	0.882419	0.916114	0.932489
Nerve Cancer US	US	0.865386	0.875422	0.909074
Pubic Symphysis US	US	0.895867	0.919839	0.934847

## Sheet: Figure 5a external
task	modality	10K	100K	1M
Adrenocortical carcinoma	CT	0.896288	0.91736	0.92668
Aorta	CT	0.914487	0.938679	0.942869
Brainstem	CT	0.700405	0.594085	0.774924
Esophagus	CT	0.727452	0.767825	0.780316
Gallbladder	CT	0.740371	0.830681	0.866111
Heart	CT	0.90731	0.920429	0.96426
Hepatocellular carcinoma	CT	0.857118	0.872382	0.95003
Inferior Vena Cava	CT	0.731061	0.838348	0.848057
Left Adrenal Gland	CT	0.585486	0.68284	0.700028
Left Kidney	CT	0.912207	0.934668	0.955666
Left Lung	CT	0.930993	0.927254	0.96221
Liver	CT	0.921557	0.945472	0.967014
Lung tumor	CT	0.666254	0.586499	0.747835
Lymph node	CT	0.73554	0.777905	0.811687
Nasopharynx cancer	CT	0.686096	0.649072	0.87822
Pancreas	CT	0.689125	0.791927	0.869643
Parotid L	CT	0.655176	0.621598	0.831081
Parotid R	CT	0.660141	0.614136	0.811923
Right Adrenal Gland	CT	0.535909	0.645168	0.708194
Right Kidney	CT	0.913391	0.932251	0.953433
Right Lung	CT	0.948754	0.941717	0.968448
Spleen	CT	0.885047	0.941483	0.957166
Stomach	CT	0.854847	0.925289	0.953117
COVID-19 Lung CXR	CXR	0.96147	0.980537	0.979407
Lung Opacity CXR	CXR	0.951187	0.973452	0.974945
Normal Lung CXR	CXR	0.975664	0.989028	0.986687
Pneumonia Lung CXR	CXR	0.952091	0.975943	0.976085
Skin Cancer Dermoscopy	Dermoscopy	0.908427	0.951066	0.964828
Polyp Endoscopy	Endoscopy	0.914587	0.962603	0.976938
Optic Cup Fundus	Fundus	0.746742	0.816933	0.950104
Optic Disc Fundus	Fundus	0.904255	0.960263	0.977283
Brain lesion	MR	0.835468	0.819583	0.963422
Brainstem	MR	0.851513	0.872666	0.951457
Cervical cancer	MR	0.752277	0.810718	0.934527
Eye L	MR	0.849863	0.837638	0.960391
Eye R	MR	0.862837	0.838335	0.961611
Glottis	MR	0.356394	0.480022	0.816258
Left Kidney T1-Inphase	MR	0.912341	0.929606	0.960799
Left Kidney T1-Outphase	MR	0.864827	0.913199	0.963409
Left Kidney T2	MR	0.922312	0.927878	0.971405
Left ventricle cavity	MR	0.891664	0.909612	0.965776
Lips	MR	0.530044	0.443288	0.863497
Liver T1-Inphase	MR	0.911677	0.927691	0.968671
Liver T1-Outphase	MR	0.921552	0.93792	0.964903
Liver T2	MR	0.909628	0.925377	0.970877
Mandible Bone	MR	0.236574	0.183512	0.738975
Parotid L	MR	0.717425	0.816999	0.907775
Parotid R	MR	0.756456	0.801273	0.908237
Prostate	MR	0.908502	0.925343	0.974426
Right Kidney T1-Inphase	MR	0.882256	0.926994	0.959448
Right Kidney T1-Outphase	MR	0.855817	0.913402	0.962862
Right Kidney T2	MR	0.938002	0.938654	0.968652
Right ventricle cavity	MR	0.842337	0.897757	0.954411
Spinal Cord	MR	0.605591	0.540395	0.704485
Spleen T1-Inphase	MR	0.817791	0.903662	0.955767
Spleen T1-Outphase	MR	0.856995	0.901916	0.951737
Spleen T2	MR	0.879007	0.947806	0.970483
Supraglottic Larynx	MR	0.561525	0.626094	0.863387
Colon Gland Pathology	Pathology	0.821935	0.917943	0.956209
Fetal Head US	US	0.944	0.969507	0.973415

## Sheet: Figure S14
task	modality	method	case	dsc	nsd
CellSeg	cell-img	MedSAM	external_Cell_Myeloma_Plasma_test_0102	0.926631	0.939919
CellSeg	cell-img	MedSAM	external_Cell_Myeloma_Plasma_test_0104	0.943259	0.955707
CellSeg	cell-img	MedSAM	external_Cell_Myeloma_Plasma_test_0106	0.938669	0.952129
CellSeg	cell-img	MedSAM	external_Cell_Myeloma_Plasma_test_0108	0.898965	0.912938
CellSeg	cell-img	MedSAM	external_Cell_Myeloma_Plasma_test_0109	0.913104	0.92609
CellSeg	cell-img	MedSAM	external_Cell_Myeloma_Plasma_test_0110	0.921498	0.935515
CellSeg	cell-img	MedSAM	external_Cell_Myeloma_Plasma_test_0111	0.951901	0.964723
CellSeg	cell-img	MedSAM	external_Cell_Myeloma_Plasma_test_0112	0.956098	0.9696
CellSeg	cell-img	MedSAM	external_Cell_Myeloma_Plasma_test_0113	0.967489	0.979584
CellSeg	cell-img	MedSAM	external_Cell_Myeloma_Plasma_test_0114	0.898854	0.914434
CellSeg	cell-img	MedSAM	external_Cell_Myeloma_Plasma_test_0115	0.905802	0.920596
CellSeg	cell-img	MedSAM	external_Cell_Myeloma_Plasma_test_0201	0.943787	0.959091
CellSeg	cell-img	MedSAM	external_Cell_Myeloma_Plasma_test_0202	0.925523	0.941564
CellSeg	cell-img	MedSAM	external_Cell_Myeloma_Plasma_test_0203	0.937216	0.953128
CellSeg	cell-img	MedSAM	external_Cell_Myeloma_Plasma_test_0206	0.950626	0.964553
CellSeg	cell-img	MedSAM	external_Cell_Myeloma_Plasma_test_0207	0.945993	0.962378
CellSeg	cell-img	MedSAM	external_Cell_Myeloma_Plasma_test_0208	0.949977	0.963031
CellSeg	cell-img	MedSAM	external_Cell_Myeloma_Plasma_test_0210	0.917183	0.932025
CellSeg	cell-img	MedSAM	external_Cell_Myeloma_Plasma_test_0212	0.946241	0.960416
CellSeg	cell-img	MedSAM	external_Cell_Myeloma_Plasma_test_0213	0.91371	0.929526
CellSeg	cell-img	MedSAM	external_Cell_Myeloma_Plasma_test_0214	0.940061	0.954366
CellSeg	cell-img	MedSAM	external_Cell_Myeloma_Plasma_test_0215	0.949542	0.961826
CellSeg	cell-img	MedSAM	external_Cell_Myeloma_Plasma_test_0216	0.941824	0.957047
CellSeg	cell-img	MedSAM	external_Cell_Myeloma_Plasma_test_0303	0.888743	0.90738
CellSeg	cell-img	MedSAM	external_Cell_Myeloma_Plasma_test_0304	0.930503	0.945908
CellSeg	cell-img	MedSAM	external_Cell_Myeloma_Plasma_test_0305	0.926966	0.944657
CellSeg	cell-img	MedSAM	external_Cell_Myeloma_Plasma_test_0306	0.895552	0.912573
CellSeg	cell-img	MedSAM	external_Cell_Myeloma_Plasma_test_0307	0.930009	0.946074
CellSeg	cell-img	MedSAM	external_Cell_Myeloma_Plasma_test_0308	0.88902	0.906947
CellSeg	cell-img	MedSAM	external_Cell_Myeloma_Plasma_test_0403	0.942443	0.956742
CellSeg	cell-img	MedSAM	external_Cell_Myeloma_Plasma_test_0407	0.942057	0.954629
CellSeg	cell-img	MedSAM	external_Cell_Myeloma_Plasma_test_0408	0.876178	0.892905
CellSeg	cell-img	MedSAM	external_Cell_Myeloma_Plasma_test_0409	0.952731	0.96701
CellSeg	cell-img	MedSAM	external_Cell_Myeloma_Plasma_test_0410	0.948463	0.963396
CellSeg	cell-img	MedSAM	external_Cell_Myeloma_Plasma_test_0411	0.965326	0.979147
CellSeg	cell-img	MedSAM	external_Cell_Myeloma_Plasma_test_0412	0.880175	0.894542
CellSeg	cell-img	MedSAM	external_Cell_Myeloma_Plasma_test_0413	0.954403	0.966136
CellSeg	cell-img	MedSAM	external_Cell_Myeloma_Plasma_test_0414	0.9671	0.977949
CellSeg	cell-img	MedSAM	external_Cell_Myeloma_Plasma_test_0416	0.916077	0.931694
CellSeg	cell-img	MedSAM	external_Cell_Myeloma_Plasma_test_0417	0.75827	0.774464
CellSeg	cell-img	MedSAM	external_Cell_Myeloma_Plasma_test_0503	0.945319	0.959691
CellSeg	cell-img	MedSAM	external_Cell_Myeloma_Plasma_test_0504	0.949713	0.962694
CellSeg	cell-img	MedSAM	external_Cell_Myeloma_Plasma_test_0506	0.966115	0.977917
CellSeg	cell-img	MedSAM	external_Cell_Myeloma_Plasma_test_0507	0.928048	0.940793
CellSeg	cell-img	MedSAM	external_Cell_Myeloma_Plasma_test_0510	0.961737	0.972952
CellSeg	cell-img	MedSAM	external_Cell_Myeloma_Plasma_test_0512	0.930635	0.941142
CellSeg	cell-img	MedSAM	external_Cell_Myeloma_Plasma_test_0513	0.95164	0.962346
CellSeg	cell-img	MedSAM	external_Cell_Myeloma_Plasma_test_0516	0.911945	0.927759
CellSeg	cell-img	MedSAM	external_Cell_Myeloma_Plasma_test_0517	0.948244	0.960603
CellSeg	cell-img	MedSAM	external_Cell_Myeloma_Plasma_test_0518	0.95409	0.966265
CellSeg	cell-img	MedSAM	external_Cell_Myeloma_Plasma_test_0520	0.892162	0.906745
CellSeg	cell-img	MedSAM	external_Cell_Myeloma_Plasma_test_0601	0.905674	0.922409
CellSeg	cell-img	MedSAM	external_Cell_Myeloma_Plasma_test_0603	0.953188	0.964845
CellSeg	cell-img	MedSAM	external_Cell_Myeloma_Plasma_test_0606	0.96892	0.980354
CellSeg	cell-img	MedSAM	external_Cell_Myeloma_Plasma_test_1693	0.968164	0.979382
CellSeg	cell-img	MedSAM	external_Cell_Myeloma_Plasma_test_1694	0.958039	0.971093
CellSeg	cell-img	MedSAM	external_Cell_Myeloma_Plasma_test_1697	0.875944	0.895799
CellSeg	cell-img	MedSAM	external_Cell_Myeloma_Plasma_test_1698	0.93717	0.952905
CellSeg	cell-img	MedSAM	external_Cell_Myeloma_Plasma_test_1704	0.936329	0.951885
CellSeg	cell-img	MedSAM	external_Cell_Myeloma_Plasma_test_1705	0.94561	0.95985
CellSeg	cell-img	MedSAM	external_Cell_Myeloma_Plasma_test_1709	0.894494	0.911308
CellSeg	cell-img	MedSAM	external_Cell_Myeloma_Plasma_test_1714	0.922158	0.941618
CellSeg	cell-img	MedSAM	external_Cell_Myeloma_Plasma_test_1715	0.939063	0.956315
CellSeg	cell-img	MedSAM	external_Cell_Myeloma_Plasma_test_1716	0.954934	0.96752
CellSeg	cell-img	MedSAM	external_Cell_Myeloma_Plasma_test_1719	0.947185	0.965283
CellSeg	cell-img	MedSAM	external_Cell_Myeloma_Plasma_test_1722	0.952176	0.968334
CellSeg	cell-img	MedSAM	external_Cell_Myeloma_Plasma_test_1724	0.92218	0.938695
CellSeg	cell-img	MedSAM	external_Cell_Myeloma_Plasma_test_1726	0.923279	0.938069
CellSeg	cell-img	MedSAM	external_Cell_Myeloma_Plasma_test_1727	0.945579	0.959262
CellSeg	cell-img	MedSAM	external_Cell_Myeloma_Plasma_test_1730	0.935168	0.950448
CellSeg	cell-img	MedSAM	external_Cell_Myeloma_Plasma_test_1738	0.951355	0.967834
CellSeg	cell-img	MedSAM	external_Cell_Myeloma_Plasma_test_1739	0.880102	0.900784
CellSeg	cell-img	MedSAM	external_Cell_Myeloma_Plasma_test_1740	0.88894	0.904495
CellSeg	cell-img	MedSAM	external_Cell_Myeloma_Plasma_test_1742	0.936932	0.955752
CellSeg	cell-img	MedSAM	external_Cell_Myeloma_Plasma_test_1743	0.954893	0.969977
CellSeg	cell-img	MedSAM	external_Cell_Myeloma_Plasma_test_1745	0.957358	0.971255
CellSeg	cell-img	MedSAM	external_Cell_Myeloma_Plasma_test_1747	0.912198	0.926396
CellSeg	cell-img	MedSAM	external_Cell_Myeloma_Plasma_test_1762	0.937293	0.951107
CellSeg	cell-img	MedSAM	external_Cell_Myeloma_Plasma_test_1766	0.93868	0.957255
CellSeg	cell-img	MedSAM	external_Cell_Myeloma_Plasma_test_1770	0.949057	0.963062
CellSeg	cell-img	MedSAM	external_Cell_Myeloma_Plasma_test_1774	0.950474	0.967379
CellSeg	cell-img	MedSAM	external_Cell_Myeloma_Plasma_test_1775	0.915023	0.931829
CellSeg	cell-img	MedSAM	external_Cell_Myeloma_Plasma_test_1776	0.944994	0.961336
CellSeg	cell-img	MedSAM	external_Cell_Myeloma_Plasma_test_1778	0.933322	0.950212
CellSeg	cell-img	MedSAM	external_Cell_Myeloma_Plasma_test_1783	0.919587	0.935174
CellSeg	cell-img	MedSAM	external_Cell_Myeloma_Plasma_test_1792	0.944253	0.959266
CellSeg	cell-img	MedSAM	external_Cell_Myeloma_Plasma_test_1798	0.928085	0.945248
CellSeg	cell-img	MedSAM	external_Cell_Myeloma_Plasma_test_1800	0.943276	0.957455
CellSeg	cell-img	MedSAM	external_Cell_Myeloma_Plasma_test_1801	0.948039	0.963619
CellSeg	cell-img	MedSAM	external_Cell_Myeloma_Plasma_test_1802	0.924911	0.94174
CellSeg	cell-img	MedSAM	external_Cell_Myeloma_Plasma_test_1805	0.922999	0.937772
CellSeg	cell-img	MedSAM	external_Cell_Myeloma_Plasma_test_1807	0.936745	0.951731
CellSeg	cell-img	MedSAM	external_Cell_Myeloma_Plasma_test_1808	0.919313	0.933653
CellSeg	cell-img	MedSAM	external_Cell_Myeloma_Plasma_test_1809	0.913612	0.932534
CellSeg	cell-img	MedSAM	external_Cell_Myeloma_Plasma_test_1811	0.942271	0.956378
CellSeg	cell-img	MedSAM	external_Cell_Myeloma_Plasma_test_1812	0.774182	0.795032
CellSeg	cell-img	MedSAM	external_Cell_Myeloma_Plasma_test_1815	0.935864	0.950623
CellSeg	cell-img	MedSAM	external_Cell_Myeloma_Plasma_test_1816	0.921322	0.937684
CellSeg	cell-img	MedSAM	external_Cell_Myeloma_Plasma_test_1818	0.94367	0.956351
CellSeg	cell-img	MedSAM	external_Cell_Myeloma_Plasma_test_1819	0.932406	0.946965
CellSeg	cell-img	MedSAM	external_Cell_Myeloma_Plasma_test_1824	0.92838	0.945503
CellSeg	cell-img	MedSAM	external_Cell_Myeloma_Plasma_test_1832	0.910399	0.927345
CellSeg	cell-img	MedSAM	external_Cell_Myeloma_Plasma_test_1835	0.926103	0.941206
CellSeg	cell-img	MedSAM	external_Cell_Myeloma_Plasma_test_1837	0.93625	0.950654
CellSeg	cell-img	MedSAM	external_Cell_Myeloma_Plasma_test_1838	0.876521	0.8919
CellSeg	cell-img	MedSAM	external_Cell_Myeloma_Plasma_test_1839	0.963272	0.977007
CellSeg	cell-img	MedSAM	external_Cell_Myeloma_Plasma_test_1844	0.918765	0.934393
CellSeg	cell-img	MedSAM	external_Cell_Myeloma_Plasma_test_1845	0.949754	0.962974
CellSeg	cell-img	MedSAM	external_Cell_Myeloma_Plasma_test_1847	0.949912	0.962752
CellSeg	cell-img	MedSAM	external_Cell_Myeloma_Plasma_test_1853	0.941616	0.957979
CellSeg	cell-img	MedSAM	external_Cell_Myeloma_Plasma_test_1854	0.941406	0.957057
CellSeg	cell-img	MedSAM	external_Cell_Myeloma_Plasma_test_1855	0.925901	0.943243
CellSeg	cell-img	MedSAM	external_Cell_Myeloma_Plasma_test_1857	0.915212	0.927842
CellSeg	cell-img	MedSAM	external_Cell_Myeloma_Plasma_test_1859	0.940044	0.953735
CellSeg	cell-img	MedSAM	external_Cell_Myeloma_Plasma_test_1862	0.946241	0.960873
CellSeg	cell-img	MedSAM	external_Cell_Myeloma_Plasma_test_1863	0.936062	0.94953
CellSeg	cell-img	MedSAM	external_Cell_Myeloma_Plasma_test_1864	0.919135	0.935127
CellSeg	cell-img	MedSAM	external_Cell_Myeloma_Plasma_test_1867	0.936804	0.950521
CellSeg	cell-img	MedSAM	external_Cell_Myeloma_Plasma_test_1870	0.948321	0.962088
CellSeg	cell-img	MedSAM	external_Cell_Myeloma_Plasma_test_1871	0.935826	0.950136
CellSeg	cell-img	MedSAM	external_Cell_Myeloma_Plasma_test_1872	0.93518	0.950045
CellSeg	cell-img	MedSAM	external_Cell_Myeloma_Plasma_test_1880	0.925164	0.941275
CellSeg	cell-img	MedSAM	external_Cell_Myeloma_Plasma_test_1888	0.931432	0.945359
CellSeg	cell-img	MedSAM	external_Cell_Myeloma_Plasma_test_1894	0.938013	0.953616
CellSeg	cell-img	MedSAM	external_Cell_Myeloma_Plasma_test_1898	0.937619	0.950364
CellSeg	cell-img	MedSAM	external_Cell_Myeloma_Plasma_test_1899	0.938281	0.950909
CellSeg	cell-img	MedSAM	external_Cell_Myeloma_Plasma_test_1904	0.943623	0.961326
CellSeg	cell-img	MedSAM	external_Cell_Myeloma_Plasma_test_1906	0.948864	0.962567
CellSeg	cell-img	MedSAM	external_Cell_Myeloma_Plasma_test_1908	0.939328	0.952676
CellSeg	cell-img	MedSAM	external_Cell_Myeloma_Plasma_test_1909	0.934979	0.952589
CellSeg	cell-img	MedSAM	external_Cell_Myeloma_Plasma_test_1929	0.930846	0.94362
CellSeg	cell-img	MedSAM	external_Cell_Myeloma_Plasma_test_1931	0.935499	0.94983
CellSeg	cell-img	MedSAM	external_Cell_Myeloma_Plasma_test_1934	0.945181	0.957759
CellSeg	cell-img	MedSAM	external_Cell_Myeloma_Plasma_test_1935	0.935998	0.950937
CellSeg	cell-img	MedSAM	external_Cell_Myeloma_Plasma_test_1939	0.953807	0.966746
CellSeg	cell-img	MedSAM	external_Cell_Myeloma_Plasma_test_1940	0.901633	0.919443
CellSeg	cell-img	MedSAM	external_Cell_Myeloma_Plasma_test_1944	0.945622	0.957703
CellSeg	cell-img	MedSAM	external_Cell_Myeloma_Plasma_test_1948	0.941999	0.957026
CellSeg	cell-img	MedSAM	external_Cell_Myeloma_Plasma_test_1954	0.938615	0.953373
CellSeg	cell-img	MedSAM	external_Cell_Myeloma_Plasma_test_1956	0.972216	0.983575
CellSeg	cell-img	MedSAM	external_Cell_Myeloma_Plasma_test_1957	0.932441	0.948968
CellSeg	cell-img	MedSAM	external_Cell_Myeloma_Plasma_test_1959	0.950781	0.962861
CellSeg	cell-img	MedSAM	external_Cell_Myeloma_Plasma_test_1962	0.9494	0.966317
CellSeg	cell-img	MedSAM	external_Cell_Myeloma_Plasma_test_1963	0.90968	0.924254
CellSeg	cell-img	MedSAM	external_Cell_Myeloma_Plasma_test_1965	0.929138	0.94548
CellSeg	cell-img	MedSAM	external_Cell_Myeloma_Plasma_test_1966	0.942815	0.95941
CellSeg	cell-img	MedSAM	external_Cell_Myeloma_Plasma_test_1967	0.946212	0.959274
CellSeg	cell-img	MedSAM	external_Cell_Myeloma_Plasma_test_1970	0.943888	0.958634
CellSeg	cell-img	MedSAM	external_Cell_Myeloma_Plasma_test_1972	0.951643	0.964851
CellSeg	cell-img	MedSAM	external_Cell_Myeloma_Plasma_test_1978	0.938824	0.952585
CellSeg	cell-img	MedSAM	external_Cell_Myeloma_Plasma_test_1981	0.951436	0.965516
CellSeg	cell-img	MedSAM	external_Cell_Myeloma_Plasma_test_1982	0.939818	0.955311
CellSeg	cell-img	MedSAM	external_Cell_Myeloma_Plasma_test_1983	0.935579	0.947947
CellSeg	cell-img	MedSAM	external_Cell_Myeloma_Plasma_test_1984	0.912146	0.928253
CellSeg	cell-img	MedSAM	external_Cell_Myeloma_Plasma_test_1985	0.951742	0.965521
CellSeg	cell-img	MedSAM	external_Cell_Myeloma_Plasma_test_1987	0.921673	0.935508
CellSeg	cell-img	MedSAM	external_Cell_Myeloma_Plasma_test_1991	0.944284	0.957671
CellSeg	cell-img	MedSAM	external_Cell_Myeloma_Plasma_test_1992	0.925579	0.939991
CellSeg	cell-img	MedSAM	external_Cell_Myeloma_Plasma_test_1993	0.950008	0.963024
CellSeg	cell-img	MedSAM	external_Cell_Myeloma_Plasma_test_1994	0.954637	0.968711
CellSeg	cell-img	MedSAM	external_Cell_Myeloma_Plasma_test_1997	0.958641	0.973837
CellSeg	cell-img	MedSAM	external_Cell_Myeloma_Plasma_test_1998	0.955888	0.971505
CellSeg	cell-img	MedSAM	external_Cell_Myeloma_Plasma_test_2001	0.946564	0.961313
CellSeg	cell-img	MedSAM	external_Cell_Myeloma_Plasma_test_2005	0.931042	0.945082
CellSeg	cell-img	MedSAM	external_Cell_Myeloma_Plasma_test_2009	0.942092	0.955606
CellSeg	cell-img	MedSAM	external_Cell_Myeloma_Plasma_test_2011	0.94265	0.957609
CellSeg	cell-img	MedSAM	external_Cell_Myeloma_Plasma_test_2013	0.947761	0.961839
CellSeg	cell-img	MedSAM	external_Cell_Myeloma_Plasma_test_2015	0.922446	0.937768
CellSeg	cell-img	MedSAM	external_Cell_Myeloma_Plasma_test_2025	0.932611	0.946842
CellSeg	cell-img	MedSAM	external_Cell_Myeloma_Plasma_test_2026	0.950783	0.96822
CellSeg	cell-img	MedSAM	external_Cell_Myeloma_Plasma_test_2032	0.946911	0.960174
CellSeg	cell-img	MedSAM	external_Cell_Myeloma_Plasma_test_2033	0.946586	0.959773
CellSeg	cell-img	MedSAM	external_Cell_Myeloma_Plasma_test_2034	0.946703	0.9613
CellSeg	cell-img	MedSAM	external_Cell_Myeloma_Plasma_test_2042	0.88626	0.90287
CellSeg	cell-img	MedSAM	external_Cell_Myeloma_Plasma_test_2044	0.845975	0.871406
CellSeg	cell-img	MedSAM	external_Cell_Myeloma_Plasma_test_2045	0.938017	0.953378
CellSeg	cell-img	MedSAM	external_Cell_Myeloma_Plasma_test_2046	0.943825	0.957896
CellSeg	cell-img	MedSAM	external_Cell_Myeloma_Plasma_test_2047	0.937116	0.949743
CellSeg	cell-img	MedSAM	external_Cell_Myeloma_Plasma_test_2048	0.930278	0.944889
CellSeg	cell-img	MedSAM	external_Cell_Myeloma_Plasma_test_2050	0.944268	0.957445
CellSeg	cell-img	MedSAM	external_Cell_Myeloma_Plasma_test_2052	0.955995	0.969274
CellSeg	cell-img	MedSAM	external_Cell_Myeloma_Plasma_test_2054	0.943353	0.957474
CellSeg	cell-img	MedSAM	external_Cell_Myeloma_Plasma_test_2059	0.941621	0.956834
CellSeg	cell-img	MedSAM	external_Cell_Myeloma_Plasma_test_2060	0.952063	0.965472
CellSeg	cell-img	MedSAM	external_Cell_Myeloma_Plasma_test_2063	0.916116	0.930677
CellSeg	cell-img	MedSAM	external_Cell_Myeloma_Plasma_test_2064	0.960917	0.973718
CellSeg	cell-img	MedSAM	external_Cell_Myeloma_Plasma_test_2070	0.931354	0.943793
CellSeg	cell-img	MedSAM	external_Cell_Myeloma_Plasma_test_2071	0.933458	0.947641
CellSeg	cell-img	MedSAM	external_Cell_Myeloma_Plasma_test_2072	0.936232	0.950226
CellSeg	cell-img	MedSAM	external_Cell_Myeloma_Plasma_test_2073	0.940318	0.954848
CellSeg	cell-img	MedSAM	external_Cell_Myeloma_Plasma_test_2075	0.960947	0.973475
CellSeg	cell-img	MedSAM	external_Cell_Myeloma_Plasma_test_2078	0.935667	0.952388
CellSeg	cell-img	MedSAM	external_Cell_Myeloma_Plasma_test_2081	0.95113	0.966778
CellSeg	cell-img	MedSAM	external_Cell_Myeloma_Plasma_test_2082	0.923407	0.938626
CellSeg	cell-img	MedSAM	external_Cell_Myeloma_Plasma_test_2085	0.925509	0.940975
CellSeg	cell-img	MedSAM	external_Cell_Myeloma_Plasma_test_2086	0.920254	0.932402
CellSeg	cell-img	MedSAM	external_Cell_Myeloma_Plasma_test_2087	0.943603	0.957043
CellSeg	cell-img	MedSAM	external_Cell_Myeloma_Plasma_test_2088	0.935547	0.949434
CellSeg	cell-img	MedSAM	external_Cell_Myeloma_Plasma_test_2097	0.938183	0.951907
CellSeg	cell-img	MedSAM	external_Cell_Myeloma_Plasma_test_2098	0.958987	0.972614
CellSeg	cell-img	MedSAM	external_Cell_Myeloma_Plasma_test_2101	0.907955	0.920731
CellSeg	cell-img	MedSAM	external_Cell_Myeloma_Plasma_test_2104	0.936443	0.950676
CellSeg	cell-img	MedSAM	external_Cell_Myeloma_Plasma_test_2105	0.94222	0.956418
CellSeg	cell-img	MedSAM	external_Cell_Myeloma_Plasma_test_2109	0.912533	0.925878
CellSeg	cell-img	MedSAM	external_Cell_Myeloma_Plasma_test_2110	0.94041	0.952931
CellSeg	cell-img	MedSAM	external_Cell_Myeloma_Plasma_test_2111	0.946591	0.961552
CellSeg	cell-img	MedSAM	external_Cell_Myeloma_Plasma_test_2112	0.940152	0.956303
CellSeg	cell-img	MedSAM	external_Cell_Myeloma_Plasma_test_2117	0.940697	0.956506
CellSeg	cell-img	MedSAM	external_Cell_Myeloma_Plasma_test_2118	0.904959	0.919438
CellSeg	cell-img	MedSAM	external_Cell_Myeloma_Plasma_test_2121	0.916891	0.932219
CellSeg	cell-img	MedSAM	external_Cell_Myeloma_Plasma_test_2122	0.706578	0.727042
CellSeg	cell-img	MedSAM	external_Cell_Myeloma_Plasma_test_2128	0.926725	0.941086
CellSeg	cell-img	MedSAM	external_Cell_Myeloma_Plasma_test_2129	0.915806	0.931175
CellSeg	cell-img	MedSAM	external_Cell_Myeloma_Plasma_test_2130	0.939035	0.95312
CellSeg	cell-img	MedSAM	external_Cell_Myeloma_Plasma_test_2138	0.938044	0.953888
CellSeg	cell-img	MedSAM	external_Cell_Myeloma_Plasma_test_2139	0.934109	0.948732
CellSeg	cell-img	MedSAM	external_Cell_Myeloma_Plasma_test_2141	0.939547	0.954828
CellSeg	cell-img	MedSAM	external_Cell_Myeloma_Plasma_test_2142	0.963354	0.976326
CellSeg	cell-img	MedSAM	external_Cell_Myeloma_Plasma_test_2143	0.939629	0.955329
CellSeg	cell-img	MedSAM	external_Cell_Myeloma_Plasma_test_2144	0.933064	0.948376
CellSeg	cell-img	MedSAM	external_Cell_Myeloma_Plasma_test_2145	0.938776	0.953293
CellSeg	cell-img	MedSAM	external_Cell_Myeloma_Plasma_test_2147	0.924716	0.940873
CellSeg	cell-img	MedSAM	external_Cell_Myeloma_Plasma_test_2148	0.936726	0.950801
CellSeg	cell-img	MedSAM	external_Cell_Myeloma_Plasma_test_2149	0.914611	0.927956
CellSeg	cell-img	MedSAM	external_Cell_Myeloma_Plasma_test_2157	0.952506	0.965397
CellSeg	cell-img	MedSAM	external_Cell_Myeloma_Plasma_test_2159	0.92446	0.939692
CellSeg	cell-img	MedSAM	external_Cell_Myeloma_Plasma_test_2160	0.937801	0.951695
CellSeg	cell-img	MedSAM	external_Cell_Myeloma_Plasma_test_2166	0.949341	0.961972
CellSeg	cell-img	MedSAM	external_Cell_Myeloma_Plasma_test_2171	0.928804	0.942412
CellSeg	cell-img	MedSAM	external_Cell_Myeloma_Plasma_test_2174	0.918806	0.933349
CellSeg	cell-img	MedSAM	external_Cell_Myeloma_Plasma_test_2178	0.917576	0.932364
CellSeg	cell-img	MedSAM	external_Cell_Myeloma_Plasma_test_2179	0.945749	0.960151
CellSeg	cell-img	MedSAM	external_Cell_Myeloma_Plasma_test_2184	0.938325	0.952601
CellSeg	cell-img	MedSAM	external_Cell_Myeloma_Plasma_test_2185	0.930785	0.944877
CellSeg	cell-img	MedSAM	external_Cell_Myeloma_Plasma_test_2186	0.930775	0.946144
CellSeg	cell-img	MedSAM	external_Cell_Myeloma_Plasma_test_2187	0.926518	0.940337
CellSeg	cell-img	MedSAM	external_Cell_Myeloma_Plasma_test_2188	0.959441	0.973979
CellSeg	cell-img	MedSAM	external_Cell_Myeloma_Plasma_test_2189	0.948539	0.96162
CellSeg	cell-img	MedSAM	external_Cell_Myeloma_Plasma_test_2191	0.95175	0.964599
CellSeg	cell-img	MedSAM	external_Cell_Myeloma_Plasma_test_2192	0.908866	0.923149
CellSeg	cell-img	MedSAM	external_Cell_Myeloma_Plasma_test_2194	0.933923	0.9486
CellSeg	cell-img	MedSAM	external_Cell_Myeloma_Plasma_test_2196	0.8826	0.898336
CellSeg	cell-img	MedSAM	external_Cell_Myeloma_Plasma_test_2200	0.919426	0.934704
CellSeg	cell-img	MedSAM	external_Cell_Myeloma_Plasma_test_2202	0.931271	0.944626
CellSeg	cell-img	MedSAM	external_Cell_Myeloma_Plasma_test_2205	0.939485	0.953946
CellSeg	cell-img	MedSAM	external_Cell_Myeloma_Plasma_test_2209	0.938395	0.952828
CellSeg	cell-img	MedSAM	external_Cell_Myeloma_Plasma_test_2213	0.936561	0.94931
CellSeg	cell-img	MedSAM	external_Cell_Myeloma_Plasma_test_2216	0.958619	0.972168
CellSeg	cell-img	MedSAM	external_Cell_Myeloma_Plasma_test_2221	0.949423	0.961905
CellSeg	cell-img	MedSAM	external_Cell_Myeloma_Plasma_test_2227	0.933245	0.948679
CellSeg	cell-img	MedSAM	external_Cell_Myeloma_Plasma_test_2241	0.940166	0.954798
CellSeg	cell-img	MedSAM	external_Cell_Myeloma_Plasma_test_2242	0.922274	0.938874
CellSeg	cell-img	MedSAM	external_Cell_Myeloma_Plasma_test_2250	0.933075	0.947317
CellSeg	cell-img	MedSAM	external_Cell_Myeloma_Plasma_test_2254	0.933748	0.949281
CellSeg	cell-img	MedSAM	external_Cell_Myeloma_Plasma_test_2258	0.951475	0.967227
CellSeg	cell-img	MedSAM	external_Cell_Myeloma_Plasma_test_2263	0.931743	0.947033
CellSeg	cell-img	MedSAM	external_Cell_Myeloma_Plasma_test_2265	0.897637	0.910693
CellSeg	cell-img	MedSAM	external_Cell_Myeloma_Plasma_test_2271	0.942747	0.957958
CellSeg	cell-img	MedSAM	external_Cell_Myeloma_Plasma_test_2272	0.950837	0.963963
CellSeg	cell-img	MedSAM	external_Cell_Myeloma_Plasma_test_2274	0.913835	0.928695
CellSeg	cell-img	MedSAM	external_Cell_Myeloma_Plasma_test_2275	0.938172	0.953046
CellSeg	cell-img	MedSAM	external_Cell_Myeloma_Plasma_test_2276	0.951419	0.96592
CellSeg	cell-img	MedSAM	external_Cell_Myeloma_Plasma_test_2280	0.909957	0.924691
CellSeg	cell-img	MedSAM	external_Cell_Myeloma_Plasma_test_2284	0.946827	0.959734
CellSeg	cell-img	MedSAM	external_Cell_Myeloma_Plasma_test_2285	0.921735	0.938319
CellSeg	cell-img	MedSAM	external_Cell_Myeloma_Plasma_test_2291	0.937676	0.951426
CellSeg	cell-img	MedSAM	external_Cell_Myeloma_Plasma_test_2292	0.944928	0.959101
CellSeg	cell-img	MedSAM	external_Cell_Myeloma_Plasma_test_2295	0.926511	0.941423
CellSeg	cell-img	MedSAM	external_Cell_Myeloma_Plasma_test_2299	0.927704	0.941018
CellSeg	cell-img	MedSAM	external_Cell_Myeloma_Plasma_test_2301	0.935809	0.9497
CellSeg	cell-img	MedSAM	external_Cell_Myeloma_Plasma_test_2304	0.931979	0.947879
CellSeg	cell-img	MedSAM	external_Cell_Myeloma_Plasma_test_2306	0.946569	0.959332
CellSeg	cell-img	MedSAM	external_Cell_Myeloma_Plasma_test_2308	0.939436	0.955069
CellSeg	cell-img	MedSAM	external_Cell_Myeloma_Plasma_test_2309	0.93243	0.946273
CellSeg	cell-img	MedSAM	external_Cell_Myeloma_Plasma_test_2315	0.956341	0.969676
CellSeg	cell-img	MedSAM	external_Cell_Myeloma_Plasma_test_2318	0.938567	0.952304
CellSeg	cell-img	MedSAM	external_Cell_Myeloma_Plasma_test_2322	0.941496	0.955579
CellSeg	cell-img	MedSAM	external_Cell_Myeloma_Plasma_test_2328	0.908989	0.923968
CellSeg	cell-img	MedSAM	external_Cell_Myeloma_Plasma_test_2330	0.945977	0.960545
CellSeg	cell-img	MedSAM	external_Cell_Myeloma_Plasma_test_2335	0.951371	0.966559
CellSeg	cell-img	MedSAM	external_Cell_Myeloma_Plasma_test_2336	0.931261	0.946933
CellSeg	cell-img	MedSAM	external_Cell_Myeloma_Plasma_test_2337	0.918604	0.933776
CellSeg	cell-img	MedSAM	external_Cell_Myeloma_Plasma_test_2339	0.939572	0.953827
CellSeg	cell-img	MedSAM	external_Cell_Myeloma_Plasma_test_2340	0.9446	0.959163
CellSeg	cell-img	MedSAM	external_Cell_Myeloma_Plasma_test_2346	0.925529	0.941037
CellSeg	cell-img	MedSAM	external_Cell_Myeloma_Plasma_test_2349	0.926729	0.940403
CellSeg	cell-img	MedSAM	external_Cell_Myeloma_Plasma_test_2351	0.920926	0.935526
CellSeg	cell-img	MedSAM	external_Cell_Myeloma_Plasma_test_2352	0.927973	0.942719
CellSeg	cell-img	MedSAM	external_Cell_Myeloma_Plasma_test_2353	0.930816	0.944628
CellSeg	cell-img	MedSAM	external_Cell_Myeloma_Plasma_test_2355	0.926987	0.941475
CellSeg	cell-img	MedSAM	external_Cell_Myeloma_Plasma_test_2359	0.859105	0.873389
CellSeg	cell-img	MedSAM	external_Cell_Myeloma_Plasma_test_2363	0.951753	0.964072
CellSeg	cell-img	MedSAM	external_Cell_Myeloma_Plasma_test_2368	0.932127	0.945275
CellSeg	cell-img	MedSAM	external_Cell_Myeloma_Plasma_test_2371	0.936491	0.952083
CellSeg	cell-img	MedSAM	external_Cell_Myeloma_Plasma_test_2378	0.941285	0.95644
CellSeg	cell-img	MedSAM	external_Cell_Myeloma_Plasma_test_2380	0.941702	0.956321
CellSeg	cell-img	MedSAM	external_Cell_Myeloma_Plasma_test_2384	0.915364	0.929722
CellSeg	cell-img	MedSAM	external_Cell_Myeloma_Plasma_test_2386	0.929639	0.944107
CellSeg	cell-img	MedSAM	external_Cell_Myeloma_Plasma_test_2390	0.917261	0.934473
CellSeg	cell-img	MedSAM	external_Cell_Myeloma_Plasma_test_2392	0.950321	0.963909
CellSeg	cell-img	MedSAM	external_Cell_Myeloma_Plasma_test_2393	0.935791	0.949034
CellSeg	cell-img	MedSAM	external_Cell_Myeloma_Plasma_test_2394	0.933923	0.950269
CellSeg	cell-img	MedSAM	external_Cell_Myeloma_Plasma_test_2404	0.940823	0.953398
CellSeg	cell-img	MedSAM	external_Cell_Myeloma_Plasma_test_2408	0.9299	0.945364
CellSeg	cell-img	MedSAM	external_Cell_Myeloma_Plasma_test_2414	0.948724	0.964228
CellSeg	cell-img	MedSAM	external_Cell_Myeloma_Plasma_test_2416	0.927986	0.941163
CellSeg	cell-img	MedSAM	external_Cell_Myeloma_Plasma_test_2423	0.939626	0.955258
CellSeg	cell-img	MedSAM	external_Cell_Myeloma_Plasma_test_2424	0.952214	0.964415
CellSeg	cell-img	MedSAM	external_Cell_Myeloma_Plasma_test_2427	0.935593	0.952402
CellSeg	cell-img	MedSAM	external_Cell_Myeloma_Plasma_test_2431	0.933057	0.947604
CellSeg	cell-img	MedSAM	external_Cell_Myeloma_Plasma_test_2434	0.938724	0.9529
CellSeg	cell-img	MedSAM	external_Cell_Myeloma_Plasma_test_2435	0.92747	0.940817
CellSeg	cell-img	MedSAM	external_Cell_Myeloma_Plasma_test_2436	0.927009	0.940161
CellSeg	cell-img	MedSAM	external_Cell_Myeloma_Plasma_test_2438	0.853708	0.8684
CellSeg	cell-img	MedSAM	external_Cell_Myeloma_Plasma_test_2439	0.947396	0.961842
CellSeg	cell-img	MedSAM	external_Cell_Myeloma_Plasma_test_9276	0.963401	0.977581
CellSeg	cell-img	MedSAM	external_Cell_Myeloma_Plasma_test_9281	0.88727	0.902895
CellSeg	cell-img	MedSAM	external_Cell_Myeloma_Plasma_test_9286	0.913642	0.928926
CellSeg	cell-img	MedSAM	external_Cell_Myeloma_Plasma_test_9292	0.949184	0.963191
CellSeg	cell-img	MedSAM	external_Cell_Myeloma_Plasma_test_9293	0.927313	0.94531
CellSeg	cell-img	MedSAM	external_Cell_Myeloma_Plasma_test_9295	0.940934	0.954113
CellSeg	cell-img	MedSAM	external_Cell_Myeloma_Plasma_test_9300	0.922558	0.93694
CellSeg	cell-img	MedSAM	external_Cell_Myeloma_Plasma_test_9317	0.895243	0.907936
CellSeg	cell-img	MedSAM	external_Cell_Myeloma_Plasma_test_9321	0.772476	0.784695
CellSeg	cell-img	MedSAM	external_Cell_Myeloma_Plasma_test_9333	0.907671	0.924289
CellSeg	cell-img	MedSAM	external_Cell_Myeloma_Plasma_test_9339	0.905882	0.92704
CellSeg	cell-img	MedSAM	external_Cell_Myeloma_Plasma_test_9342	0.926621	0.940994
CellSeg	cell-img	MedSAM	external_Cell_Myeloma_Plasma_test_9343	0.923384	0.936851
CellSeg	cell-img	MedSAM	external_Cell_Myeloma_Plasma_test_9346	0.934405	0.9479
CellSeg	cell-img	MedSAM	external_Cell_Myeloma_Plasma_test_9347	0.957205	0.970166
CellSeg	cell-img	MedSAM	external_Cell_Myeloma_Plasma_test_9348	0.942864	0.955025
CellSeg	cell-img	MedSAM	external_Cell_Myeloma_Plasma_test_9351	0.930052	0.944549
CellSeg	cell-img	MedSAM	external_Cell_Myeloma_Plasma_test_9353	0.949994	0.963773
CellSeg	cell-img	MedSAM	external_Cell_Myeloma_Plasma_test_9356	0.930784	0.945948
CellSeg	cell-img	MedSAM	external_Cell_Myeloma_Plasma_test_9357	0.940404	0.95828
CellSeg	cell-img	MedSAM	external_Cell_Myeloma_Plasma_test_9358	0.93297	0.947682
CellSeg	cell-img	MedSAM	external_Cell_Myeloma_Plasma_test_9361	0.940963	0.957465
CellSeg	cell-img	MedSAM	external_Cell_Myeloma_Plasma_test_9362	0.921399	0.937472
CellSeg	cell-img	MedSAM	external_Cell_Myeloma_Plasma_test_9365	0.909303	0.925137
CellSeg	cell-img	MedSAM	external_Cell_Myeloma_Plasma_test_9367	0.928711	0.93974
CellSeg	cell-img	MedSAM	external_Cell_Myeloma_Plasma_test_9373	0.930542	0.943848
CellSeg	cell-img	MedSAM	external_Cell_Myeloma_Plasma_test_9374	0.918447	0.934308
CellSeg	cell-img	MedSAM	external_Cell_Myeloma_Plasma_test_9377	0.917802	0.933709
CellSeg	cell-img	MedSAM	external_Cell_Myeloma_Plasma_test_9382	0.955944	0.969279
CellSeg	cell-img	MedSAM	external_Cell_Myeloma_Plasma_test_9383	0.925163	0.938914
CellSeg	cell-img	MedSAM	external_Cell_Myeloma_Plasma_test_9387	0.958057	0.970105
CellSeg	cell-img	MedSAM	external_Cell_Myeloma_Plasma_test_9396	0.954189	0.967669
CellSeg	cell-img	MedSAM	external_Cell_Myeloma_Plasma_test_9397	0.906356	0.922741
CellSeg	cell-img	MedSAM	external_Cell_Myeloma_Plasma_test_9398	0.950247	0.965318
CellSeg	cell-img	MedSAM	external_Cell_Myeloma_Plasma_test_9402	0.909092	0.924995
CellSeg	cell-img	MedSAM	external_Cell_Myeloma_Plasma_test_9407	0.940535	0.955578
CellSeg	cell-img	MedSAM	external_Cell_Myeloma_Plasma_test_9410	0.95587	0.968502
CellSeg	cell-img	MedSAM	external_Cell_Myeloma_Plasma_test_9412	0.930864	0.944473
CellSeg	cell-img	MedSAM	external_Cell_Myeloma_Plasma_test_9418	0.954365	0.969208
CellSeg	cell-img	MedSAM	external_Cell_Myeloma_Plasma_test_9421	0.938316	0.953258
CellSeg	cell-img	MedSAM	external_Cell_Myeloma_Plasma_test_9422	0.887098	0.90389
CellSeg	cell-img	MedSAM	external_Cell_Myeloma_Plasma_test_9424	0.843245	0.858708
CellSeg	cell-img	MedSAM	external_Cell_Myeloma_Plasma_test_9425	0.921818	0.940213
CellSeg	cell-img	MedSAM	external_Cell_Myeloma_Plasma_test_9427	0.93366	0.94798
CellSeg	cell-img	MedSAM	external_Cell_Myeloma_Plasma_test_9428	0.916251	0.932656
CellSeg	cell-img	MedSAM	external_Cell_Myeloma_Plasma_test_9431	0.893543	0.910879
CellSeg	cell-img	MedSAM	external_Cell_Myeloma_Plasma_test_9432	0.931189	0.941949
CellSeg	cell-img	MedSAM	external_Cell_Myeloma_Plasma_test_9442	0.871328	0.883527
CellSeg	cell-img	MedSAM	external_Cell_Myeloma_Plasma_test_9449	0.931962	0.945265
CellSeg	cell-img	MedSAM	external_Cell_Myeloma_Plasma_test_9452	0.857871	0.876081
CellSeg	cell-img	MedSAM	external_Cell_Myeloma_Plasma_test_9453	0.859573	0.874685
CellSeg	cell-img	MedSAM	external_Cell_Myeloma_Plasma_test_9455	0.922064	0.937741
CellSeg	cell-img	MedSAM	external_Cell_Myeloma_Plasma_test_9458	0.955088	0.969483
CellSeg	cell-img	MedSAM	external_Cell_Myeloma_Plasma_test_9459	0.917984	0.933943
CellSeg	cell-img	MedSAM	external_Cell_Myeloma_Plasma_test_9464	0.965746	0.97629
CellSeg	cell-img	MedSAM	external_Cell_Myeloma_Plasma_test_9471	0.968713	0.981301
CellSeg	cell-img	MedSAM	external_Cell_Myeloma_Plasma_test_9481	0.919743	0.935171
CellSeg	cell-img	MedSAM	external_Cell_Myeloma_Plasma_test_9484	0.941945	0.955308
CellSeg	cell-img	MedSAM	external_Cell_Myeloma_Plasma_test_9489	0.918668	0.932432
CellSeg	cell-img	MedSAM	external_Cell_Myeloma_Plasma_test_9494	0.935396	0.951085
CellSeg	cell-img	MedSAM	external_Cell_Myeloma_Plasma_test_9501	0.916384	0.932873
CellSeg	cell-img	MedSAM	external_Cell_Myeloma_Plasma_test_9504	0.947701	0.962209
CellSeg	cell-img	MedSAM	external_Cell_Myeloma_Plasma_test_9510	0.934533	0.948578
CellSeg	cell-img	MedSAM	external_Cell_Myeloma_Plasma_test_9511	0.940076	0.95654
CellSeg	cell-img	MedSAM	external_Cell_Myeloma_Plasma_test_9512	0.945533	0.961515
CellSeg	cell-img	MedSAM	external_Cell_Myeloma_Plasma_test_9516	0.95886	0.972923
CellSeg	cell-img	MedSAM	external_Cell_Myeloma_Plasma_test_9520	0.925869	0.941308
CellSeg	cell-img	MedSAM	external_Cell_Myeloma_Plasma_test_9521	0.936032	0.950207
CellSeg	cell-img	MedSAM	external_Cell_Myeloma_Plasma_test_9528	0.910141	0.92255
CellSeg	cell-img	MedSAM	external_Cell_Myeloma_Plasma_test_9573	0.8537	0.868782
CellSeg	cell-img	MedSAM	external_Cell_Myeloma_Plasma_test_9575	0.894091	0.907833
CellSeg	cell-img	MedSAM	external_Cell_Myeloma_Plasma_test_9576	0.894677	0.910435
CellSeg	cell-img	MedSAM	external_Cell_Myeloma_Plasma_test_9579	0.939652	0.950685
CellSeg	cell-img	MedSAM	external_Cell_Myeloma_Plasma_test_9581	0.934028	0.94911
CellSeg	cell-img	MedSAM	external_Cell_Myeloma_Plasma_test_9590	0.919831	0.936258
CellSeg	cell-img	MedSAM	external_Cell_Myeloma_Plasma_test_9595	0.931093	0.944765
CellSeg	cell-img	MedSAM	external_Cell_Myeloma_Plasma_test_9599	0.960989	0.973713
CellSeg	cell-img	MedSAM	external_Cell_Myeloma_Plasma_test_9600	0.942742	0.956212
CellSeg	cell-img	MedSAM	external_Cell_Myeloma_Plasma_test_9601	0.918809	0.932717
CellSeg	cell-img	MedSAM	external_Cell_Myeloma_Plasma_test_9602	0.915752	0.931267
CellSeg	cell-img	MedSAM	external_Cell_Myeloma_Plasma_test_9604	0.941207	0.955544
CellSeg	cell-img	MedSAM	external_Cell_Myeloma_Plasma_test_9605	0.923022	0.940203
CellSeg	cell-img	MedSAM	external_Cell_Myeloma_Plasma_test_9606	0.828566	0.846005
CellSeg	cell-img	MedSAM	external_Cell_Myeloma_Plasma_test_9611	0.934351	0.950421
CellSeg	cell-img	MedSAM	external_Cell_Myeloma_Plasma_test_9614	0.823055	0.839113
CellSeg	cell-img	MedSAM	external_Cell_Myeloma_Plasma_test_9615	0.9349	0.950403
CellSeg	cell-img	MedSAM	external_Cell_Myeloma_Plasma_test_9617	0.919315	0.936549
CellSeg	cell-img	MedSAM	external_Cell_Myeloma_Plasma_test_9625	0.906871	0.923852
CellSeg	cell-img	MedSAM	external_Cell_Myeloma_Plasma_test_9626	0.93605	0.950275
CellSeg	cell-img	MedSAM	external_Cell_Myeloma_Plasma_test_9629	0.940912	0.95599
CellSeg	cell-img	MedSAM	external_Cell_Myeloma_Plasma_test_9630	0.932459	0.94838
CellSeg	cell-img	MedSAM	external_Cell_Myeloma_Plasma_test_9634	0.956025	0.970416
CellSeg	cell-img	MedSAM	external_Cell_Myeloma_Plasma_test_9644	0.698887	0.719208
CellSeg	cell-img	MedSAM	external_Cell_Myeloma_Plasma_test_9650	0.94464	0.960423
CellSeg	cell-img	MedSAM	external_Cell_Myeloma_Plasma_test_9652	0.793778	0.80871
CellSeg	cell-img	MedSAM	external_Cell_Myeloma_Plasma_test_9653	0.893607	0.910628
CellSeg	cell-img	MedSAM	external_Cell_Myeloma_Plasma_test_9656	0.941315	0.955345
CellSeg	cell-img	MedSAM	external_Cell_Myeloma_Plasma_test_9657	0.92939	0.942704
CellSeg	cell-img	MedSAM	external_Cell_Myeloma_Plasma_test_9658	0.903156	0.92069
CellSeg	cell-img	MedSAM	external_Cell_Myeloma_Plasma_test_9660	0.923883	0.939141
CellSeg	cell-img	MedSAM	external_Cell_Myeloma_Plasma_test_9662	0.887267	0.903985
CellSeg	cell-img	MedSAM	external_Cell_Myeloma_Plasma_test_9664	0.8827	0.897837
CellSeg	cell-img	MedSAM	external_Cell_Myeloma_Plasma_test_9668	0.916469	0.931667
CellSeg	cell-img	MedSAM	external_Cell_Myeloma_Plasma_test_9670	0.903386	0.919996
CellSeg	cell-img	MedSAM	external_Cell_Myeloma_Plasma_test_9671	0.924416	0.938556
CellSeg	cell-img	MedSAM	external_Cell_Myeloma_Plasma_test_9673	0.923811	0.938952
CellSeg	cell-img	MedSAM	external_Cell_Myeloma_Plasma_test_9674	0.918284	0.935305
CellSeg	cell-img	MedSAM	external_Cell_Myeloma_Plasma_test_9678	0.896612	0.91313
CellSeg	cell-img	MedSAM	external_Cell_Myeloma_Plasma_test_9686	0.935222	0.94959
CellSeg	cell-img	MedSAM	external_Cell_Myeloma_Plasma_test_9687	0.94587	0.959204
CellSeg	cell-img	MedSAM	external_Cell_Myeloma_Plasma_test_9688	0.885547	0.900895
CellSeg	cell-img	MedSAM	external_Cell_Myeloma_Plasma_test_9692	0.886203	0.902893
CellSeg	cell-img	MedSAM	external_Cell_Myeloma_Plasma_test_9694	0.929673	0.945518
CellSeg	cell-img	MedSAM	external_Cell_Myeloma_Plasma_test_9695	0.922897	0.936985
CellSeg	cell-img	MedSAM	external_Cell_Myeloma_Plasma_test_9700	0.941274	0.955812
CellSeg	cell-img	MedSAM	external_Cell_Myeloma_Plasma_test_9702	0.929648	0.947491
CellSeg	cell-img	MedSAM	external_Cell_Myeloma_Plasma_test_9705	0.924168	0.940622
CellSeg	cell-img	MedSAM	external_Cell_Myeloma_Plasma_test_9706	0.874261	0.891642
CellSeg	cell-img	MedSAM	external_Cell_Myeloma_Plasma_test_9707	0.912594	0.928859
CellSeg	cell-img	MedSAM	external_Cell_Myeloma_Plasma_test_9710	0.92018	0.935174
CellSeg	cell-img	MedSAM	external_Cell_Myeloma_Plasma_test_9712	0.917191	0.931529
CellSeg	cell-img	MedSAM	external_Cell_Myeloma_Plasma_test_9713	0.914302	0.928779
CellSeg	cell-img	MedSAM	external_Cell_Myeloma_Plasma_test_9714	0.907706	0.926193
CellSeg	cell-img	MedSAM	external_Cell_Myeloma_Plasma_test_9719	0.926502	0.942424
CellSeg	cell-img	MedSAM	external_Cell_Myeloma_Plasma_test_9722	0.895721	0.909076
CellSeg	cell-img	MedSAM	external_Cell_Myeloma_Plasma_test_9723	0.934842	0.951702
CellSeg	cell-img	MedSAM	external_Cell_Myeloma_Plasma_test_9724	0.930197	0.9443
CellSeg	cell-img	MedSAM	external_Cell_Myeloma_Plasma_test_9726	0.930916	0.944662
CellSeg	cell-img	MedSAM	external_Cell_Myeloma_Plasma_test_9727	0.932629	0.948917
CellSeg	cell-img	MedSAM	external_Cell_Myeloma_Plasma_test_9731	0.860469	0.873667
CellSeg	cell-img	MedSAM	external_Cell_Myeloma_Plasma_test_9734	0.830458	0.842008
CellSeg	cell-img	MedSAM	external_Cell_Myeloma_Plasma_test_9736	0.943101	0.957334
CellSeg	cell-img	MedSAM	external_Cell_Myeloma_Plasma_test_9745	0.904544	0.920375
CellSeg	cell-img	MedSAM	external_Cell_Myeloma_Plasma_test_9756	0.90836	0.923363
CellSeg	cell-img	MedSAM	external_Cell_Myeloma_Plasma_test_9757	0.937446	0.952454
CellSeg	cell-img	MedSAM	external_Cell_Myeloma_Plasma_test_9768	0.948091	0.963495
CellSeg	cell-img	MedSAM	external_Cell_Myeloma_Plasma_test_9773	0.884433	0.900452
CellSeg	cell-img	MedSAM	external_Cell_Myeloma_Plasma_test_9774	0.924173	0.93937
CellSeg	cell-img	MedSAM	external_Cell_Myeloma_Plasma_test_9775	0.866928	0.883093
CellSeg	cell-img	MedSAM	external_Cell_Myeloma_Plasma_test_9779	0.933468	0.948746
CellSeg	cell-img	MedSAM	external_Cell_Myeloma_Plasma_test_9782	0.902419	0.919456
CellSeg	cell-img	MedSAM	external_Cell_Myeloma_Plasma_test_9784	0.938556	0.956434
CellSeg	cell-img	MedSAM	external_Cell_Myeloma_Plasma_test_9785	0.929947	0.946867
CellSeg	cell-img	MedSAM	external_Cell_Myeloma_Plasma_test_9786	0.861028	0.871917
CellSeg	cell-img	MedSAM	external_Cell_Myeloma_Plasma_test_9789	0.933655	0.949931
CellSeg	cell-img	MedSAM	external_Cell_Myeloma_Plasma_test_9793	0.948256	0.962095
CellSeg	cell-img	MedSAM	external_Cell_Myeloma_Plasma_test_9794	0.936172	0.951602
CellSeg	cell-img	MedSAM	external_Cell_Myeloma_Plasma_test_9795	0.937053	0.95211
CellSeg	cell-img	MedSAM	external_Cell_Myeloma_Plasma_test_9797	0.912119	0.927377
CellSeg	cell-img	MedSAM	external_Cell_Myeloma_Plasma_test_9798	0.929724	0.948377
CellSeg	cell-img	MedSAM	external_Cell_Myeloma_Plasma_test_9801	0.926759	0.942131
CellSeg	cell-img	MedSAM	external_Cell_Myeloma_Plasma_test_9805	0.87545	0.889478
CellSeg	cell-img	MedSAM	external_Cell_Myeloma_Plasma_test_9809	0.948296	0.962768
CellSeg	cell-img	MedSAM	external_Cell_Myeloma_Plasma_test_9815	0.946333	0.958982
CellSeg	cell-img	MedSAM	external_Cell_Myeloma_Plasma_test_9816	0.918725	0.93414
CellSeg	cell-img	MedSAM	external_Cell_Myeloma_Plasma_test_9820	0.885206	0.89801
CellSeg	cell-img	MedSAM	external_Cell_Myeloma_Plasma_test_9830	0.859069	0.872912
CellSeg	cell-img	MedSAM	external_Cell_Myeloma_Plasma_test_9832	0.951518	0.962866
CellSeg	cell-img	MedSAM	external_Cell_Myeloma_Plasma_test_9835	0.950631	0.966493
CellSeg	cell-img	MedSAM	external_Cell_Myeloma_Plasma_test_9838	0.841935	0.859314
CellSeg	cell-img	MedSAM	external_Cell_Myeloma_Plasma_test_9841	0.944947	0.959729
CellSeg	cell-img	MedSAM	external_Cell_Myeloma_Plasma_test_9845	0.951714	0.965372
CellSeg	cell-img	MedSAM	external_Cell_Myeloma_Plasma_test_9848	0.874356	0.889408
CellSeg	cell-img	MedSAM	external_Cell_Myeloma_Plasma_test_9854	0.89431	0.909191
CellSeg	cell-img	MedSAM	external_Cell_Myeloma_Plasma_test_9856	0.959203	0.972035
CellSeg	cell-img	MedSAM	external_Cell_Myeloma_Plasma_test_9859	0.892369	0.908577
CellSeg	cell-img	MedSAM	external_Cell_Myeloma_Plasma_test_9870	0.93348	0.948029
CellSeg	cell-img	MedSAM	external_Cell_Myeloma_Plasma_test_9871	0.959315	0.972641
CellSeg	cell-img	MedSAM	external_Cell_Myeloma_Plasma_test_9874	0.966583	0.979749
CellSeg	cell-img	MedSAM	external_Cell_Myeloma_Plasma_test_9875	0.938014	0.952485
CellSeg	cell-img	MedSAM	external_Cell_Myeloma_Plasma_test_9877	0.932092	0.949202
CellSeg	cell-img	MedSAM	external_Cell_Myeloma_Plasma_test_9878	0.926178	0.941126
CellSeg	cell-img	MedSAM	external_Cell_Myeloma_Plasma_test_9884	0.910127	0.924725
CellSeg	cell-img	MedSAM	external_Cell_Myeloma_Plasma_test_9885	0.937276	0.952334
CellSeg	cell-img	MedSAM	external_Cell_Myeloma_Plasma_test_9886	0.926022	0.93978
CellSeg	cell-img	MedSAM	external_Cell_Myeloma_Plasma_test_9889	0.950367	0.964929
CellSeg	cell-img	MedSAM	external_Cell_Myeloma_Plasma_test_9901	0.920505	0.934712
CellSeg	cell-img	MedSAM	external_Cell_Myeloma_Plasma_test_9902	0.954321	0.969176
CellSeg	cell-img	MedSAM	external_Cell_Myeloma_Plasma_test_9905	0.910271	0.925134
CellSeg	cell-img	MedSAM	external_Cell_Myeloma_Plasma_test_9909	0.91755	0.931108
CellSeg	cell-img	MedSAM	external_Cell_Myeloma_Plasma_test_9910	0.946889	0.959657
CellSeg	cell-img	MedSAM	external_Cell_Myeloma_Plasma_test_9912	0.917936	0.931704
CellSeg	cell-img	SAM	external_Cell_Myeloma_Plasma_test_0102	0.965087	0.979591
CellSeg	cell-img	SAM	external_Cell_Myeloma_Plasma_test_0104	0.978528	0.992261
CellSeg	cell-img	SAM	external_Cell_Myeloma_Plasma_test_0106	0.788832	0.801397
CellSeg	cell-img	SAM	external_Cell_Myeloma_Plasma_test_0108	0.915297	0.929449
CellSeg	cell-img	SAM	external_Cell_Myeloma_Plasma_test_0109	0.823205	0.853714
CellSeg	cell-img	SAM	external_Cell_Myeloma_Plasma_test_0110	0.963485	0.978712
CellSeg	cell-img	SAM	external_Cell_Myeloma_Plasma_test_0111	0.981097	0.991968
CellSeg	cell-img	SAM	external_Cell_Myeloma_Plasma_test_0112	0.976948	0.990471
CellSeg	cell-img	SAM	external_Cell_Myeloma_Plasma_test_0113	0.904458	0.924707
CellSeg	cell-img	SAM	external_Cell_Myeloma_Plasma_test_0114	0.905354	0.923831
CellSeg	cell-img	SAM	external_Cell_Myeloma_Plasma_test_0115	0.953621	0.970625
CellSeg	cell-img	SAM	external_Cell_Myeloma_Plasma_test_0201	0.946681	0.966164
CellSeg	cell-img	SAM	external_Cell_Myeloma_Plasma_test_0202	0.915026	0.932941
CellSeg	cell-img	SAM	external_Cell_Myeloma_Plasma_test_0203	0.857278	0.884965
CellSeg	cell-img	SAM	external_Cell_Myeloma_Plasma_test_0206	0.924685	0.945462
CellSeg	cell-img	SAM	external_Cell_Myeloma_Plasma_test_0207	0.972495	0.986622
CellSeg	cell-img	SAM	external_Cell_Myeloma_Plasma_test_0208	0.883208	0.915317
CellSeg	cell-img	SAM	external_Cell_Myeloma_Plasma_test_0210	0.913762	0.930933
CellSeg	cell-img	SAM	external_Cell_Myeloma_Plasma_test_0212	0.937708	0.965088
CellSeg	cell-img	SAM	external_Cell_Myeloma_Plasma_test_0213	0.93576	0.955834
CellSeg	cell-img	SAM	external_Cell_Myeloma_Plasma_test_0214	0.96064	0.982374
CellSeg	cell-img	SAM	external_Cell_Myeloma_Plasma_test_0215	0.963586	0.978568
CellSeg	cell-img	SAM	external_Cell_Myeloma_Plasma_test_0216	0.97794	0.991652
CellSeg	cell-img	SAM	external_Cell_Myeloma_Plasma_test_0303	0.87979	0.902873
CellSeg	cell-img	SAM	external_Cell_Myeloma_Plasma_test_0304	0.812316	0.838611
CellSeg	cell-img	SAM	external_Cell_Myeloma_Plasma_test_0305	0.911318	0.937239
CellSeg	cell-img	SAM	external_Cell_Myeloma_Plasma_test_0306	0.917975	0.938102
CellSeg	cell-img	SAM	external_Cell_Myeloma_Plasma_test_0307	0.872462	0.892399
CellSeg	cell-img	SAM	external_Cell_Myeloma_Plasma_test_0308	0.847255	0.871645
CellSeg	cell-img	SAM	external_Cell_Myeloma_Plasma_test_0403	0.76229	0.781912
CellSeg	cell-img	SAM	external_Cell_Myeloma_Plasma_test_0407	0.80037	0.824831
CellSeg	cell-img	SAM	external_Cell_Myeloma_Plasma_test_0408	0.878488	0.899199
CellSeg	cell-img	SAM	external_Cell_Myeloma_Plasma_test_0409	0.831583	0.855705
CellSeg	cell-img	SAM	external_Cell_Myeloma_Plasma_test_0410	0.747813	0.779061
CellSeg	cell-img	SAM	external_Cell_Myeloma_Plasma_test_0411	0.984741	0.996205
CellSeg	cell-img	SAM	external_Cell_Myeloma_Plasma_test_0412	0.488172	0.50346
CellSeg	cell-img	SAM	external_Cell_Myeloma_Plasma_test_0413	0.921447	0.943712
CellSeg	cell-img	SAM	external_Cell_Myeloma_Plasma_test_0414	0.805963	0.832597
CellSeg	cell-img	SAM	external_Cell_Myeloma_Plasma_test_0416	0.97405	0.987806
CellSeg	cell-img	SAM	external_Cell_Myeloma_Plasma_test_0417	0.97397	0.987362
CellSeg	cell-img	SAM	external_Cell_Myeloma_Plasma_test_0503	0.867027	0.886389
CellSeg	cell-img	SAM	external_Cell_Myeloma_Plasma_test_0504	0.916632	0.939228
CellSeg	cell-img	SAM	external_Cell_Myeloma_Plasma_test_0506	0.906801	0.924979
CellSeg	cell-img	SAM	external_Cell_Myeloma_Plasma_test_0507	0.861822	0.882974
CellSeg	cell-img	SAM	external_Cell_Myeloma_Plasma_test_0510	0.849736	0.869141
CellSeg	cell-img	SAM	external_Cell_Myeloma_Plasma_test_0512	0.926395	0.939691
CellSeg	cell-img	SAM	external_Cell_Myeloma_Plasma_test_0513	0.844047	0.861813
CellSeg	cell-img	SAM	external_Cell_Myeloma_Plasma_test_0516	0.612866	0.62709
CellSeg	cell-img	SAM	external_Cell_Myeloma_Plasma_test_0517	0.803655	0.822739
CellSeg	cell-img	SAM	external_Cell_Myeloma_Plasma_test_0518	0.878441	0.899035
CellSeg	cell-img	SAM	external_Cell_Myeloma_Plasma_test_0520	0.773255	0.789565
CellSeg	cell-img	SAM	external_Cell_Myeloma_Plasma_test_0601	0.818604	0.842704
CellSeg	cell-img	SAM	external_Cell_Myeloma_Plasma_test_0603	0.928947	0.945926
CellSeg	cell-img	SAM	external_Cell_Myeloma_Plasma_test_0606	0.882958	0.899497
CellSeg	cell-img	SAM	external_Cell_Myeloma_Plasma_test_1693	0.882774	0.912384
CellSeg	cell-img	SAM	external_Cell_Myeloma_Plasma_test_1694	0.909488	0.928241
CellSeg	cell-img	SAM	external_Cell_Myeloma_Plasma_test_1697	0.939403	0.958875
CellSeg	cell-img	SAM	external_Cell_Myeloma_Plasma_test_1698	0.883705	0.908889
CellSeg	cell-img	SAM	external_Cell_Myeloma_Plasma_test_1704	0.945657	0.969913
CellSeg	cell-img	SAM	external_Cell_Myeloma_Plasma_test_1705	0.95169	0.964889
CellSeg	cell-img	SAM	external_Cell_Myeloma_Plasma_test_1709	0.871446	0.889319
CellSeg	cell-img	SAM	external_Cell_Myeloma_Plasma_test_1714	0.90734	0.930111
CellSeg	cell-img	SAM	external_Cell_Myeloma_Plasma_test_1715	0.941882	0.961871
CellSeg	cell-img	SAM	external_Cell_Myeloma_Plasma_test_1716	0.980043	0.991074
CellSeg	cell-img	SAM	external_Cell_Myeloma_Plasma_test_1719	0.935262	0.957979
CellSeg	cell-img	SAM	external_Cell_Myeloma_Plasma_test_1722	0.905817	0.928525
CellSeg	cell-img	SAM	external_Cell_Myeloma_Plasma_test_1724	0.960496	0.976203
CellSeg	cell-img	SAM	external_Cell_Myeloma_Plasma_test_1726	0.799786	0.843982
CellSeg	cell-img	SAM	external_Cell_Myeloma_Plasma_test_1727	0.861037	0.88267
CellSeg	cell-img	SAM	external_Cell_Myeloma_Plasma_test_1730	0.963265	0.978118
CellSeg	cell-img	SAM	external_Cell_Myeloma_Plasma_test_1738	0.948072	0.966662
CellSeg	cell-img	SAM	external_Cell_Myeloma_Plasma_test_1739	0.969952	0.987564
CellSeg	cell-img	SAM	external_Cell_Myeloma_Plasma_test_1740	0.976929	0.989441
CellSeg	cell-img	SAM	external_Cell_Myeloma_Plasma_test_1742	0.860416	0.884581
CellSeg	cell-img	SAM	external_Cell_Myeloma_Plasma_test_1743	0.975805	0.991999
CellSeg	cell-img	SAM	external_Cell_Myeloma_Plasma_test_1745	0.854794	0.882524
CellSeg	cell-img	SAM	external_Cell_Myeloma_Plasma_test_1747	0.896666	0.917369
CellSeg	cell-img	SAM	external_Cell_Myeloma_Plasma_test_1762	0.75044	0.778016
CellSeg	cell-img	SAM	external_Cell_Myeloma_Plasma_test_1766	0.804868	0.83103
CellSeg	cell-img	SAM	external_Cell_Myeloma_Plasma_test_1770	0.877289	0.908818
CellSeg	cell-img	SAM	external_Cell_Myeloma_Plasma_test_1774	0.970588	0.9864
CellSeg	cell-img	SAM	external_Cell_Myeloma_Plasma_test_1775	0.770225	0.797541
CellSeg	cell-img	SAM	external_Cell_Myeloma_Plasma_test_1776	0.751543	0.773824
CellSeg	cell-img	SAM	external_Cell_Myeloma_Plasma_test_1778	0.900388	0.920225
CellSeg	cell-img	SAM	external_Cell_Myeloma_Plasma_test_1783	0.917994	0.939148
CellSeg	cell-img	SAM	external_Cell_Myeloma_Plasma_test_1792	0.86015	0.88591
CellSeg	cell-img	SAM	external_Cell_Myeloma_Plasma_test_1798	0.877651	0.900597
CellSeg	cell-img	SAM	external_Cell_Myeloma_Plasma_test_1800	0.877706	0.904442
CellSeg	cell-img	SAM	external_Cell_Myeloma_Plasma_test_1801	0.944465	0.962679
CellSeg	cell-img	SAM	external_Cell_Myeloma_Plasma_test_1802	0.9568	0.974029
CellSeg	cell-img	SAM	external_Cell_Myeloma_Plasma_test_1805	0.958087	0.974398
CellSeg	cell-img	SAM	external_Cell_Myeloma_Plasma_test_1807	0.978206	0.991579
CellSeg	cell-img	SAM	external_Cell_Myeloma_Plasma_test_1808	0.956807	0.977101
CellSeg	cell-img	SAM	external_Cell_Myeloma_Plasma_test_1809	0.942689	0.963762
CellSeg	cell-img	SAM	external_Cell_Myeloma_Plasma_test_1811	0.824105	0.848753
CellSeg	cell-img	SAM	external_Cell_Myeloma_Plasma_test_1812	0.677262	0.696849
CellSeg	cell-img	SAM	external_Cell_Myeloma_Plasma_test_1815	0.91253	0.926841
CellSeg	cell-img	SAM	external_Cell_Myeloma_Plasma_test_1816	0.851874	0.873216
CellSeg	cell-img	SAM	external_Cell_Myeloma_Plasma_test_1818	0.890174	0.911045
CellSeg	cell-img	SAM	external_Cell_Myeloma_Plasma_test_1819	0.964671	0.979274
CellSeg	cell-img	SAM	external_Cell_Myeloma_Plasma_test_1824	0.882573	0.909226
CellSeg	cell-img	SAM	external_Cell_Myeloma_Plasma_test_1832	0.914604	0.938928
CellSeg	cell-img	SAM	external_Cell_Myeloma_Plasma_test_1835	0.88799	0.9131
CellSeg	cell-img	SAM	external_Cell_Myeloma_Plasma_test_1837	0.847605	0.873249
CellSeg	cell-img	SAM	external_Cell_Myeloma_Plasma_test_1838	0.69511	0.717096
CellSeg	cell-img	SAM	external_Cell_Myeloma_Plasma_test_1839	0.96542	0.980912
CellSeg	cell-img	SAM	external_Cell_Myeloma_Plasma_test_1844	0.904197	0.922036
CellSeg	cell-img	SAM	external_Cell_Myeloma_Plasma_test_1845	0.887099	0.915336
CellSeg	cell-img	SAM	external_Cell_Myeloma_Plasma_test_1847	0.84506	0.874946
CellSeg	cell-img	SAM	external_Cell_Myeloma_Plasma_test_1853	0.754492	0.784347
CellSeg	cell-img	SAM	external_Cell_Myeloma_Plasma_test_1854	0.918732	0.938021
CellSeg	cell-img	SAM	external_Cell_Myeloma_Plasma_test_1855	0.957229	0.975582
CellSeg	cell-img	SAM	external_Cell_Myeloma_Plasma_test_1857	0.80741	0.832652
CellSeg	cell-img	SAM	external_Cell_Myeloma_Plasma_test_1859	0.769892	0.791887
CellSeg	cell-img	SAM	external_Cell_Myeloma_Plasma_test_1862	0.838027	0.86556
CellSeg	cell-img	SAM	external_Cell_Myeloma_Plasma_test_1863	0.926101	0.944443
CellSeg	cell-img	SAM	external_Cell_Myeloma_Plasma_test_1864	0.803803	0.832305
CellSeg	cell-img	SAM	external_Cell_Myeloma_Plasma_test_1867	0.558607	0.582496
CellSeg	cell-img	SAM	external_Cell_Myeloma_Plasma_test_1870	0.815074	0.844974
CellSeg	cell-img	SAM	external_Cell_Myeloma_Plasma_test_1871	0.952048	0.974852
CellSeg	cell-img	SAM	external_Cell_Myeloma_Plasma_test_1872	0.876087	0.898036
CellSeg	cell-img	SAM	external_Cell_Myeloma_Plasma_test_1880	0.810109	0.836319
CellSeg	cell-img	SAM	external_Cell_Myeloma_Plasma_test_1888	0.888095	0.911281
CellSeg	cell-img	SAM	external_Cell_Myeloma_Plasma_test_1894	0.883687	0.91429
CellSeg	cell-img	SAM	external_Cell_Myeloma_Plasma_test_1898	0.827513	0.85119
CellSeg	cell-img	SAM	external_Cell_Myeloma_Plasma_test_1899	0.912785	0.929912
CellSeg	cell-img	SAM	external_Cell_Myeloma_Plasma_test_1904	0.972482	0.987715
CellSeg	cell-img	SAM	external_Cell_Myeloma_Plasma_test_1906	0.818867	0.852892
CellSeg	cell-img	SAM	external_Cell_Myeloma_Plasma_test_1908	0.900147	0.923444
CellSeg	cell-img	SAM	external_Cell_Myeloma_Plasma_test_1909	0.878567	0.898304
CellSeg	cell-img	SAM	external_Cell_Myeloma_Plasma_test_1929	0.922017	0.943116
CellSeg	cell-img	SAM	external_Cell_Myeloma_Plasma_test_1931	0.868141	0.88696
CellSeg	cell-img	SAM	external_Cell_Myeloma_Plasma_test_1934	0.789893	0.813599
CellSeg	cell-img	SAM	external_Cell_Myeloma_Plasma_test_1935	0.651014	0.68102
CellSeg	cell-img	SAM	external_Cell_Myeloma_Plasma_test_1939	0.819489	0.847452
CellSeg	cell-img	SAM	external_Cell_Myeloma_Plasma_test_1940	0.823689	0.849934
CellSeg	cell-img	SAM	external_Cell_Myeloma_Plasma_test_1944	0.842034	0.859176
CellSeg	cell-img	SAM	external_Cell_Myeloma_Plasma_test_1948	0.793331	0.815623
CellSeg	cell-img	SAM	external_Cell_Myeloma_Plasma_test_1954	0.954235	0.973979
CellSeg	cell-img	SAM	external_Cell_Myeloma_Plasma_test_1956	0.986933	0.995645
CellSeg	cell-img	SAM	external_Cell_Myeloma_Plasma_test_1957	0.781138	0.804823
CellSeg	cell-img	SAM	external_Cell_Myeloma_Plasma_test_1959	0.972436	0.983765
CellSeg	cell-img	SAM	external_Cell_Myeloma_Plasma_test_1962	0.880659	0.900075
CellSeg	cell-img	SAM	external_Cell_Myeloma_Plasma_test_1963	0.8428	0.867333
CellSeg	cell-img	SAM	external_Cell_Myeloma_Plasma_test_1965	0.949962	0.97057
CellSeg	cell-img	SAM	external_Cell_Myeloma_Plasma_test_1966	0.80015	0.829993
CellSeg	cell-img	SAM	external_Cell_Myeloma_Plasma_test_1967	0.921005	0.936009
CellSeg	cell-img	SAM	external_Cell_Myeloma_Plasma_test_1970	0.941972	0.958948
CellSeg	cell-img	SAM	external_Cell_Myeloma_Plasma_test_1972	0.975727	0.987355
CellSeg	cell-img	SAM	external_Cell_Myeloma_Plasma_test_1978	0.901393	0.926046
CellSeg	cell-img	SAM	external_Cell_Myeloma_Plasma_test_1981	0.958787	0.976636
CellSeg	cell-img	SAM	external_Cell_Myeloma_Plasma_test_1982	0.834477	0.858015
CellSeg	cell-img	SAM	external_Cell_Myeloma_Plasma_test_1983	0.852791	0.871712
CellSeg	cell-img	SAM	external_Cell_Myeloma_Plasma_test_1984	0.855908	0.883399
CellSeg	cell-img	SAM	external_Cell_Myeloma_Plasma_test_1985	0.873071	0.904072
CellSeg	cell-img	SAM	external_Cell_Myeloma_Plasma_test_1987	0.828132	0.852119
CellSeg	cell-img	SAM	external_Cell_Myeloma_Plasma_test_1991	0.782272	0.8115
CellSeg	cell-img	SAM	external_Cell_Myeloma_Plasma_test_1992	0.822598	0.841429
CellSeg	cell-img	SAM	external_Cell_Myeloma_Plasma_test_1993	0.760966	0.785912
CellSeg	cell-img	SAM	external_Cell_Myeloma_Plasma_test_1994	0.807795	0.83423
CellSeg	cell-img	SAM	external_Cell_Myeloma_Plasma_test_1997	0.909834	0.928735
CellSeg	cell-img	SAM	external_Cell_Myeloma_Plasma_test_1998	0.971657	0.988642
CellSeg	cell-img	SAM	external_Cell_Myeloma_Plasma_test_2001	0.923139	0.943835
CellSeg	cell-img	SAM	external_Cell_Myeloma_Plasma_test_2005	0.775434	0.80905
CellSeg	cell-img	SAM	external_Cell_Myeloma_Plasma_test_2009	0.966666	0.979947
CellSeg	cell-img	SAM	external_Cell_Myeloma_Plasma_test_2011	0.971078	0.984555
CellSeg	cell-img	SAM	external_Cell_Myeloma_Plasma_test_2013	0.902137	0.922036
CellSeg	cell-img	SAM	external_Cell_Myeloma_Plasma_test_2015	0.852274	0.873908
CellSeg	cell-img	SAM	external_Cell_Myeloma_Plasma_test_2025	0.81819	0.846955
CellSeg	cell-img	SAM	external_Cell_Myeloma_Plasma_test_2026	0.957527	0.978173
CellSeg	cell-img	SAM	external_Cell_Myeloma_Plasma_test_2032	0.88837	0.908451
CellSeg	cell-img	SAM	external_Cell_Myeloma_Plasma_test_2033	0.954467	0.973261
CellSeg	cell-img	SAM	external_Cell_Myeloma_Plasma_test_2034	0.80684	0.830602
CellSeg	cell-img	SAM	external_Cell_Myeloma_Plasma_test_2042	0.814393	0.841484
CellSeg	cell-img	SAM	external_Cell_Myeloma_Plasma_test_2044	0.723824	0.746247
CellSeg	cell-img	SAM	external_Cell_Myeloma_Plasma_test_2045	0.87654	0.900285
CellSeg	cell-img	SAM	external_Cell_Myeloma_Plasma_test_2046	0.876657	0.892473
CellSeg	cell-img	SAM	external_Cell_Myeloma_Plasma_test_2047	0.816952	0.843567
CellSeg	cell-img	SAM	external_Cell_Myeloma_Plasma_test_2048	0.868575	0.895369
CellSeg	cell-img	SAM	external_Cell_Myeloma_Plasma_test_2050	0.790145	0.812614
CellSeg	cell-img	SAM	external_Cell_Myeloma_Plasma_test_2052	0.783892	0.81329
CellSeg	cell-img	SAM	external_Cell_Myeloma_Plasma_test_2054	0.779655	0.806476
CellSeg	cell-img	SAM	external_Cell_Myeloma_Plasma_test_2059	0.744452	0.773022
CellSeg	cell-img	SAM	external_Cell_Myeloma_Plasma_test_2060	0.938849	0.957216
CellSeg	cell-img	SAM	external_Cell_Myeloma_Plasma_test_2063	0.856479	0.883538
CellSeg	cell-img	SAM	external_Cell_Myeloma_Plasma_test_2064	0.833953	0.861388
CellSeg	cell-img	SAM	external_Cell_Myeloma_Plasma_test_2070	0.854454	0.882234
CellSeg	cell-img	SAM	external_Cell_Myeloma_Plasma_test_2071	0.889343	0.908324
CellSeg	cell-img	SAM	external_Cell_Myeloma_Plasma_test_2072	0.856548	0.880709
CellSeg	cell-img	SAM	external_Cell_Myeloma_Plasma_test_2073	0.769261	0.796398
CellSeg	cell-img	SAM	external_Cell_Myeloma_Plasma_test_2075	0.833433	0.863466
CellSeg	cell-img	SAM	external_Cell_Myeloma_Plasma_test_2078	0.886747	0.905846
CellSeg	cell-img	SAM	external_Cell_Myeloma_Plasma_test_2081	0.779797	0.810823
CellSeg	cell-img	SAM	external_Cell_Myeloma_Plasma_test_2082	0.761265	0.787762
CellSeg	cell-img	SAM	external_Cell_Myeloma_Plasma_test_2085	0.891905	0.909986
CellSeg	cell-img	SAM	external_Cell_Myeloma_Plasma_test_2086	0.925509	0.946874
CellSeg	cell-img	SAM	external_Cell_Myeloma_Plasma_test_2087	0.866479	0.887526
CellSeg	cell-img	SAM	external_Cell_Myeloma_Plasma_test_2088	0.83123	0.853417
CellSeg	cell-img	SAM	external_Cell_Myeloma_Plasma_test_2097	0.864656	0.888312
CellSeg	cell-img	SAM	external_Cell_Myeloma_Plasma_test_2098	0.886668	0.902412
CellSeg	cell-img	SAM	external_Cell_Myeloma_Plasma_test_2101	0.676475	0.703134
CellSeg	cell-img	SAM	external_Cell_Myeloma_Plasma_test_2104	0.831531	0.854263
CellSeg	cell-img	SAM	external_Cell_Myeloma_Plasma_test_2105	0.902902	0.923761
CellSeg	cell-img	SAM	external_Cell_Myeloma_Plasma_test_2109	0.813077	0.832062
CellSeg	cell-img	SAM	external_Cell_Myeloma_Plasma_test_2110	0.81981	0.847411
CellSeg	cell-img	SAM	external_Cell_Myeloma_Plasma_test_2111	0.874164	0.895225
CellSeg	cell-img	SAM	external_Cell_Myeloma_Plasma_test_2112	0.824775	0.84731
CellSeg	cell-img	SAM	external_Cell_Myeloma_Plasma_test_2117	0.896276	0.919324
CellSeg	cell-img	SAM	external_Cell_Myeloma_Plasma_test_2118	0.890642	0.908323
CellSeg	cell-img	SAM	external_Cell_Myeloma_Plasma_test_2121	0.827794	0.847501
CellSeg	cell-img	SAM	external_Cell_Myeloma_Plasma_test_2122	0.638948	0.681852
CellSeg	cell-img	SAM	external_Cell_Myeloma_Plasma_test_2128	0.846311	0.88327
CellSeg	cell-img	SAM	external_Cell_Myeloma_Plasma_test_2129	0.787895	0.808017
CellSeg	cell-img	SAM	external_Cell_Myeloma_Plasma_test_2130	0.899421	0.925565
CellSeg	cell-img	SAM	external_Cell_Myeloma_Plasma_test_2138	0.861829	0.888308
CellSeg	cell-img	SAM	external_Cell_Myeloma_Plasma_test_2139	0.766154	0.791438
CellSeg	cell-img	SAM	external_Cell_Myeloma_Plasma_test_2141	0.7536	0.784756
CellSeg	cell-img	SAM	external_Cell_Myeloma_Plasma_test_2142	0.846044	0.869128
CellSeg	cell-img	SAM	external_Cell_Myeloma_Plasma_test_2143	0.894922	0.925213
CellSeg	cell-img	SAM	external_Cell_Myeloma_Plasma_test_2144	0.891688	0.913011
CellSeg	cell-img	SAM	external_Cell_Myeloma_Plasma_test_2145	0.908488	0.931304
CellSeg	cell-img	SAM	external_Cell_Myeloma_Plasma_test_2147	0.900527	0.922074
CellSeg	cell-img	SAM	external_Cell_Myeloma_Plasma_test_2148	0.871654	0.895713
CellSeg	cell-img	SAM	external_Cell_Myeloma_Plasma_test_2149	0.839392	0.86322
CellSeg	cell-img	SAM	external_Cell_Myeloma_Plasma_test_2157	0.909135	0.926104
CellSeg	cell-img	SAM	external_Cell_Myeloma_Plasma_test_2159	0.851391	0.871408
CellSeg	cell-img	SAM	external_Cell_Myeloma_Plasma_test_2160	0.908418	0.934181
CellSeg	cell-img	SAM	external_Cell_Myeloma_Plasma_test_2166	0.683354	0.701344
CellSeg	cell-img	SAM	external_Cell_Myeloma_Plasma_test_2171	0.763224	0.788275
CellSeg	cell-img	SAM	external_Cell_Myeloma_Plasma_test_2174	0.932522	0.951065
CellSeg	cell-img	SAM	external_Cell_Myeloma_Plasma_test_2178	0.69904	0.714686
CellSeg	cell-img	SAM	external_Cell_Myeloma_Plasma_test_2179	0.896195	0.916742
CellSeg	cell-img	SAM	external_Cell_Myeloma_Plasma_test_2184	0.963029	0.977125
CellSeg	cell-img	SAM	external_Cell_Myeloma_Plasma_test_2185	0.778462	0.805939
CellSeg	cell-img	SAM	external_Cell_Myeloma_Plasma_test_2186	0.959242	0.975843
CellSeg	cell-img	SAM	external_Cell_Myeloma_Plasma_test_2187	0.823058	0.854493
CellSeg	cell-img	SAM	external_Cell_Myeloma_Plasma_test_2188	0.810097	0.842099
CellSeg	cell-img	SAM	external_Cell_Myeloma_Plasma_test_2189	0.74869	0.768107
CellSeg	cell-img	SAM	external_Cell_Myeloma_Plasma_test_2191	0.778538	0.799265
CellSeg	cell-img	SAM	external_Cell_Myeloma_Plasma_test_2192	0.842927	0.864746
CellSeg	cell-img	SAM	external_Cell_Myeloma_Plasma_test_2194	0.779811	0.803288
CellSeg	cell-img	SAM	external_Cell_Myeloma_Plasma_test_2196	0.758951	0.788942
CellSeg	cell-img	SAM	external_Cell_Myeloma_Plasma_test_2200	0.948074	0.964357
CellSeg	cell-img	SAM	external_Cell_Myeloma_Plasma_test_2202	0.83222	0.860975
CellSeg	cell-img	SAM	external_Cell_Myeloma_Plasma_test_2205	0.823849	0.856127
CellSeg	cell-img	SAM	external_Cell_Myeloma_Plasma_test_2209	0.908775	0.926864
CellSeg	cell-img	SAM	external_Cell_Myeloma_Plasma_test_2213	0.824453	0.845003
CellSeg	cell-img	SAM	external_Cell_Myeloma_Plasma_test_2216	0.958042	0.974072
CellSeg	cell-img	SAM	external_Cell_Myeloma_Plasma_test_2221	0.742177	0.766939
CellSeg	cell-img	SAM	external_Cell_Myeloma_Plasma_test_2227	0.957332	0.972161
CellSeg	cell-img	SAM	external_Cell_Myeloma_Plasma_test_2241	0.957947	0.973481
CellSeg	cell-img	SAM	external_Cell_Myeloma_Plasma_test_2242	0.923788	0.945921
CellSeg	cell-img	SAM	external_Cell_Myeloma_Plasma_test_2250	0.818669	0.842931
CellSeg	cell-img	SAM	external_Cell_Myeloma_Plasma_test_2254	0.934028	0.956047
CellSeg	cell-img	SAM	external_Cell_Myeloma_Plasma_test_2258	0.77595	0.794635
CellSeg	cell-img	SAM	external_Cell_Myeloma_Plasma_test_2263	0.843503	0.865818
CellSeg	cell-img	SAM	external_Cell_Myeloma_Plasma_test_2265	0.854963	0.872288
CellSeg	cell-img	SAM	external_Cell_Myeloma_Plasma_test_2271	0.945049	0.96161
CellSeg	cell-img	SAM	external_Cell_Myeloma_Plasma_test_2272	0.846642	0.863692
CellSeg	cell-img	SAM	external_Cell_Myeloma_Plasma_test_2274	0.88386	0.906981
CellSeg	cell-img	SAM	external_Cell_Myeloma_Plasma_test_2275	0.888125	0.909385
CellSeg	cell-img	SAM	external_Cell_Myeloma_Plasma_test_2276	0.864945	0.888577
CellSeg	cell-img	SAM	external_Cell_Myeloma_Plasma_test_2280	0.836605	0.861436
CellSeg	cell-img	SAM	external_Cell_Myeloma_Plasma_test_2284	0.905938	0.925892
CellSeg	cell-img	SAM	external_Cell_Myeloma_Plasma_test_2285	0.837193	0.859644
CellSeg	cell-img	SAM	external_Cell_Myeloma_Plasma_test_2291	0.871278	0.889953
CellSeg	cell-img	SAM	external_Cell_Myeloma_Plasma_test_2292	0.762651	0.788882
CellSeg	cell-img	SAM	external_Cell_Myeloma_Plasma_test_2295	0.864678	0.885295
CellSeg	cell-img	SAM	external_Cell_Myeloma_Plasma_test_2299	0.88048	0.895529
CellSeg	cell-img	SAM	external_Cell_Myeloma_Plasma_test_2301	0.829845	0.864704
CellSeg	cell-img	SAM	external_Cell_Myeloma_Plasma_test_2304	0.887362	0.912191
CellSeg	cell-img	SAM	external_Cell_Myeloma_Plasma_test_2306	0.727876	0.749433
CellSeg	cell-img	SAM	external_Cell_Myeloma_Plasma_test_2308	0.844734	0.870075
CellSeg	cell-img	SAM	external_Cell_Myeloma_Plasma_test_2309	0.835484	0.85901
CellSeg	cell-img	SAM	external_Cell_Myeloma_Plasma_test_2315	0.840827	0.86192
CellSeg	cell-img	SAM	external_Cell_Myeloma_Plasma_test_2318	0.827676	0.847066
CellSeg	cell-img	SAM	external_Cell_Myeloma_Plasma_test_2322	0.929824	0.947072
CellSeg	cell-img	SAM	external_Cell_Myeloma_Plasma_test_2328	0.901628	0.91871
CellSeg	cell-img	SAM	external_Cell_Myeloma_Plasma_test_2330	0.829263	0.859853
CellSeg	cell-img	SAM	external_Cell_Myeloma_Plasma_test_2335	0.9122	0.936835
CellSeg	cell-img	SAM	external_Cell_Myeloma_Plasma_test_2336	0.883181	0.903096
CellSeg	cell-img	SAM	external_Cell_Myeloma_Plasma_test_2337	0.816931	0.84686
CellSeg	cell-img	SAM	external_Cell_Myeloma_Plasma_test_2339	0.839663	0.861326
CellSeg	cell-img	SAM	external_Cell_Myeloma_Plasma_test_2340	0.844493	0.866488
CellSeg	cell-img	SAM	external_Cell_Myeloma_Plasma_test_2346	0.889083	0.912555
CellSeg	cell-img	SAM	external_Cell_Myeloma_Plasma_test_2349	0.887919	0.907231
CellSeg	cell-img	SAM	external_Cell_Myeloma_Plasma_test_2351	0.909216	0.929305
CellSeg	cell-img	SAM	external_Cell_Myeloma_Plasma_test_2352	0.875666	0.903057
CellSeg	cell-img	SAM	external_Cell_Myeloma_Plasma_test_2353	0.959517	0.977622
CellSeg	cell-img	SAM	external_Cell_Myeloma_Plasma_test_2355	0.709953	0.729941
CellSeg	cell-img	SAM	external_Cell_Myeloma_Plasma_test_2359	0.795072	0.814946
CellSeg	cell-img	SAM	external_Cell_Myeloma_Plasma_test_2363	0.914502	0.949618
CellSeg	cell-img	SAM	external_Cell_Myeloma_Plasma_test_2368	0.901328	0.920433
CellSeg	cell-img	SAM	external_Cell_Myeloma_Plasma_test_2371	0.890422	0.914347
CellSeg	cell-img	SAM	external_Cell_Myeloma_Plasma_test_2378	0.845254	0.871701
CellSeg	cell-img	SAM	external_Cell_Myeloma_Plasma_test_2380	0.770984	0.792556
CellSeg	cell-img	SAM	external_Cell_Myeloma_Plasma_test_2384	0.91928	0.943018
CellSeg	cell-img	SAM	external_Cell_Myeloma_Plasma_test_2386	0.846224	0.869361
CellSeg	cell-img	SAM	external_Cell_Myeloma_Plasma_test_2390	0.834199	0.854392
CellSeg	cell-img	SAM	external_Cell_Myeloma_Plasma_test_2392	0.903042	0.921434
CellSeg	cell-img	SAM	external_Cell_Myeloma_Plasma_test_2393	0.870739	0.893982
CellSeg	cell-img	SAM	external_Cell_Myeloma_Plasma_test_2394	0.849309	0.875334
CellSeg	cell-img	SAM	external_Cell_Myeloma_Plasma_test_2404	0.914567	0.933621
CellSeg	cell-img	SAM	external_Cell_Myeloma_Plasma_test_2408	0.744905	0.777846
CellSeg	cell-img	SAM	external_Cell_Myeloma_Plasma_test_2414	0.854985	0.880199
CellSeg	cell-img	SAM	external_Cell_Myeloma_Plasma_test_2416	0.66397	0.703633
CellSeg	cell-img	SAM	external_Cell_Myeloma_Plasma_test_2423	0.920953	0.943706
CellSeg	cell-img	SAM	external_Cell_Myeloma_Plasma_test_2424	0.794671	0.818363
CellSeg	cell-img	SAM	external_Cell_Myeloma_Plasma_test_2427	0.794913	0.820118
CellSeg	cell-img	SAM	external_Cell_Myeloma_Plasma_test_2431	0.783603	0.810676
CellSeg	cell-img	SAM	external_Cell_Myeloma_Plasma_test_2434	0.814827	0.841694
CellSeg	cell-img	SAM	external_Cell_Myeloma_Plasma_test_2435	0.841468	0.863824
CellSeg	cell-img	SAM	external_Cell_Myeloma_Plasma_test_2436	0.851622	0.879988
CellSeg	cell-img	SAM	external_Cell_Myeloma_Plasma_test_2438	0.793387	0.815515
CellSeg	cell-img	SAM	external_Cell_Myeloma_Plasma_test_2439	0.818506	0.841141
CellSeg	cell-img	SAM	external_Cell_Myeloma_Plasma_test_9276	0.935346	0.960653
CellSeg	cell-img	SAM	external_Cell_Myeloma_Plasma_test_9281	0.812224	0.833532
CellSeg	cell-img	SAM	external_Cell_Myeloma_Plasma_test_9286	0.869464	0.887921
CellSeg	cell-img	SAM	external_Cell_Myeloma_Plasma_test_9292	0.866107	0.889728
CellSeg	cell-img	SAM	external_Cell_Myeloma_Plasma_test_9293	0.908069	0.931894
CellSeg	cell-img	SAM	external_Cell_Myeloma_Plasma_test_9295	0.951905	0.973731
CellSeg	cell-img	SAM	external_Cell_Myeloma_Plasma_test_9300	0.960881	0.978452
CellSeg	cell-img	SAM	external_Cell_Myeloma_Plasma_test_9317	0.707922	0.747559
CellSeg	cell-img	SAM	external_Cell_Myeloma_Plasma_test_9321	0.733367	0.750263
CellSeg	cell-img	SAM	external_Cell_Myeloma_Plasma_test_9333	0.917667	0.935796
CellSeg	cell-img	SAM	external_Cell_Myeloma_Plasma_test_9339	0.967367	0.986278
CellSeg	cell-img	SAM	external_Cell_Myeloma_Plasma_test_9342	0.818957	0.841289
CellSeg	cell-img	SAM	external_Cell_Myeloma_Plasma_test_9343	0.977781	0.990145
CellSeg	cell-img	SAM	external_Cell_Myeloma_Plasma_test_9346	0.704012	0.725021
CellSeg	cell-img	SAM	external_Cell_Myeloma_Plasma_test_9347	0.97699	0.989226
CellSeg	cell-img	SAM	external_Cell_Myeloma_Plasma_test_9348	0.754014	0.779058
CellSeg	cell-img	SAM	external_Cell_Myeloma_Plasma_test_9351	0.83998	0.876912
CellSeg	cell-img	SAM	external_Cell_Myeloma_Plasma_test_9353	0.832206	0.859568
CellSeg	cell-img	SAM	external_Cell_Myeloma_Plasma_test_9356	0.809063	0.834347
CellSeg	cell-img	SAM	external_Cell_Myeloma_Plasma_test_9357	0.961876	0.978504
CellSeg	cell-img	SAM	external_Cell_Myeloma_Plasma_test_9358	0.871409	0.897966
CellSeg	cell-img	SAM	external_Cell_Myeloma_Plasma_test_9361	0.819415	0.841257
CellSeg	cell-img	SAM	external_Cell_Myeloma_Plasma_test_9362	0.871298	0.892658
CellSeg	cell-img	SAM	external_Cell_Myeloma_Plasma_test_9365	0.814248	0.836124
CellSeg	cell-img	SAM	external_Cell_Myeloma_Plasma_test_9367	0.726736	0.768027
CellSeg	cell-img	SAM	external_Cell_Myeloma_Plasma_test_9373	0.792233	0.824793
CellSeg	cell-img	SAM	external_Cell_Myeloma_Plasma_test_9374	0.849676	0.865364
CellSeg	cell-img	SAM	external_Cell_Myeloma_Plasma_test_9377	0.917544	0.937307
CellSeg	cell-img	SAM	external_Cell_Myeloma_Plasma_test_9382	0.831516	0.868368
CellSeg	cell-img	SAM	external_Cell_Myeloma_Plasma_test_9383	0.886558	0.904339
CellSeg	cell-img	SAM	external_Cell_Myeloma_Plasma_test_9387	0.983263	0.992823
CellSeg	cell-img	SAM	external_Cell_Myeloma_Plasma_test_9396	0.878538	0.895783
CellSeg	cell-img	SAM	external_Cell_Myeloma_Plasma_test_9397	0.866117	0.895431
CellSeg	cell-img	SAM	external_Cell_Myeloma_Plasma_test_9398	0.710905	0.740354
CellSeg	cell-img	SAM	external_Cell_Myeloma_Plasma_test_9402	0.81349	0.836734
CellSeg	cell-img	SAM	external_Cell_Myeloma_Plasma_test_9407	0.959831	0.973837
CellSeg	cell-img	SAM	external_Cell_Myeloma_Plasma_test_9410	0.951403	0.97163
CellSeg	cell-img	SAM	external_Cell_Myeloma_Plasma_test_9412	0.660863	0.690088
CellSeg	cell-img	SAM	external_Cell_Myeloma_Plasma_test_9418	0.97839	0.989916
CellSeg	cell-img	SAM	external_Cell_Myeloma_Plasma_test_9421	0.921042	0.941082
CellSeg	cell-img	SAM	external_Cell_Myeloma_Plasma_test_9422	0.90633	0.930347
CellSeg	cell-img	SAM	external_Cell_Myeloma_Plasma_test_9424	0.757564	0.782179
CellSeg	cell-img	SAM	external_Cell_Myeloma_Plasma_test_9425	0.757978	0.788922
CellSeg	cell-img	SAM	external_Cell_Myeloma_Plasma_test_9427	0.90993	0.935838
CellSeg	cell-img	SAM	external_Cell_Myeloma_Plasma_test_9428	0.875035	0.894597
CellSeg	cell-img	SAM	external_Cell_Myeloma_Plasma_test_9431	0.778865	0.803965
CellSeg	cell-img	SAM	external_Cell_Myeloma_Plasma_test_9432	0.966444	0.981724
CellSeg	cell-img	SAM	external_Cell_Myeloma_Plasma_test_9442	0.807662	0.831532
CellSeg	cell-img	SAM	external_Cell_Myeloma_Plasma_test_9449	0.979782	0.991675
CellSeg	cell-img	SAM	external_Cell_Myeloma_Plasma_test_9452	0.783384	0.801875
CellSeg	cell-img	SAM	external_Cell_Myeloma_Plasma_test_9453	0.854922	0.882185
CellSeg	cell-img	SAM	external_Cell_Myeloma_Plasma_test_9455	0.844854	0.874024
CellSeg	cell-img	SAM	external_Cell_Myeloma_Plasma_test_9458	0.980101	0.99226
CellSeg	cell-img	SAM	external_Cell_Myeloma_Plasma_test_9459	0.913261	0.932577
CellSeg	cell-img	SAM	external_Cell_Myeloma_Plasma_test_9464	0.971534	0.983238
CellSeg	cell-img	SAM	external_Cell_Myeloma_Plasma_test_9471	0.835976	0.860827
CellSeg	cell-img	SAM	external_Cell_Myeloma_Plasma_test_9481	0.888251	0.905468
CellSeg	cell-img	SAM	external_Cell_Myeloma_Plasma_test_9484	0.906835	0.926682
CellSeg	cell-img	SAM	external_Cell_Myeloma_Plasma_test_9489	0.823201	0.848595
CellSeg	cell-img	SAM	external_Cell_Myeloma_Plasma_test_9494	0.977121	0.989171
CellSeg	cell-img	SAM	external_Cell_Myeloma_Plasma_test_9501	0.76882	0.79972
CellSeg	cell-img	SAM	external_Cell_Myeloma_Plasma_test_9504	0.95554	0.970573
CellSeg	cell-img	SAM	external_Cell_Myeloma_Plasma_test_9510	0.974364	0.987037
CellSeg	cell-img	SAM	external_Cell_Myeloma_Plasma_test_9511	0.911685	0.944766
CellSeg	cell-img	SAM	external_Cell_Myeloma_Plasma_test_9512	0.947453	0.963062
CellSeg	cell-img	SAM	external_Cell_Myeloma_Plasma_test_9516	0.765296	0.801178
CellSeg	cell-img	SAM	external_Cell_Myeloma_Plasma_test_9520	0.923777	0.944449
CellSeg	cell-img	SAM	external_Cell_Myeloma_Plasma_test_9521	0.829452	0.859814
CellSeg	cell-img	SAM	external_Cell_Myeloma_Plasma_test_9528	0.910212	0.926308
CellSeg	cell-img	SAM	external_Cell_Myeloma_Plasma_test_9573	0.971539	0.98483
CellSeg	cell-img	SAM	external_Cell_Myeloma_Plasma_test_9575	0.941441	0.95947
CellSeg	cell-img	SAM	external_Cell_Myeloma_Plasma_test_9576	0.92435	0.945839
CellSeg	cell-img	SAM	external_Cell_Myeloma_Plasma_test_9579	0.959364	0.975718
CellSeg	cell-img	SAM	external_Cell_Myeloma_Plasma_test_9581	0.963389	0.979104
CellSeg	cell-img	SAM	external_Cell_Myeloma_Plasma_test_9590	0.967372	0.981981
CellSeg	cell-img	SAM	external_Cell_Myeloma_Plasma_test_9595	0.818511	0.8392
CellSeg	cell-img	SAM	external_Cell_Myeloma_Plasma_test_9599	0.909049	0.931264
CellSeg	cell-img	SAM	external_Cell_Myeloma_Plasma_test_9600	0.949524	0.965513
CellSeg	cell-img	SAM	external_Cell_Myeloma_Plasma_test_9601	0.72291	0.756166
CellSeg	cell-img	SAM	external_Cell_Myeloma_Plasma_test_9602	0.763398	0.785795
CellSeg	cell-img	SAM	external_Cell_Myeloma_Plasma_test_9604	0.948146	0.964103
CellSeg	cell-img	SAM	external_Cell_Myeloma_Plasma_test_9605	0.935771	0.953224
CellSeg	cell-img	SAM	external_Cell_Myeloma_Plasma_test_9606	0.950682	0.967709
CellSeg	cell-img	SAM	external_Cell_Myeloma_Plasma_test_9611	0.737169	0.766529
CellSeg	cell-img	SAM	external_Cell_Myeloma_Plasma_test_9614	0.680371	0.705753
CellSeg	cell-img	SAM	external_Cell_Myeloma_Plasma_test_9615	0.793744	0.823107
CellSeg	cell-img	SAM	external_Cell_Myeloma_Plasma_test_9617	0.82363	0.848642
CellSeg	cell-img	SAM	external_Cell_Myeloma_Plasma_test_9625	0.87139	0.898004
CellSeg	cell-img	SAM	external_Cell_Myeloma_Plasma_test_9626	0.916935	0.946166
CellSeg	cell-img	SAM	external_Cell_Myeloma_Plasma_test_9629	0.949952	0.968163
CellSeg	cell-img	SAM	external_Cell_Myeloma_Plasma_test_9630	0.868252	0.888352
CellSeg	cell-img	SAM	external_Cell_Myeloma_Plasma_test_9634	0.773162	0.799663
CellSeg	cell-img	SAM	external_Cell_Myeloma_Plasma_test_9644	0.977367	0.989644
CellSeg	cell-img	SAM	external_Cell_Myeloma_Plasma_test_9650	0.802523	0.829943
CellSeg	cell-img	SAM	external_Cell_Myeloma_Plasma_test_9652	0.691351	0.704384
CellSeg	cell-img	SAM	external_Cell_Myeloma_Plasma_test_9653	0.906782	0.937125
CellSeg	cell-img	SAM	external_Cell_Myeloma_Plasma_test_9656	0.859163	0.880036
CellSeg	cell-img	SAM	external_Cell_Myeloma_Plasma_test_9657	0.96066	0.97525
CellSeg	cell-img	SAM	external_Cell_Myeloma_Plasma_test_9658	0.900762	0.923618
CellSeg	cell-img	SAM	external_Cell_Myeloma_Plasma_test_9660	0.857705	0.886923
CellSeg	cell-img	SAM	external_Cell_Myeloma_Plasma_test_9662	0.893675	0.921384
CellSeg	cell-img	SAM	external_Cell_Myeloma_Plasma_test_9664	0.623082	0.647323
CellSeg	cell-img	SAM	external_Cell_Myeloma_Plasma_test_9668	0.759454	0.779105
CellSeg	cell-img	SAM	external_Cell_Myeloma_Plasma_test_9670	0.734016	0.762414
CellSeg	cell-img	SAM	external_Cell_Myeloma_Plasma_test_9671	0.915872	0.939794
CellSeg	cell-img	SAM	external_Cell_Myeloma_Plasma_test_9673	0.746083	0.763843
CellSeg	cell-img	SAM	external_Cell_Myeloma_Plasma_test_9674	0.769263	0.790332
CellSeg	cell-img	SAM	external_Cell_Myeloma_Plasma_test_9678	0.875343	0.893962
CellSeg	cell-img	SAM	external_Cell_Myeloma_Plasma_test_9686	0.893926	0.919646
CellSeg	cell-img	SAM	external_Cell_Myeloma_Plasma_test_9687	0.879523	0.910255
CellSeg	cell-img	SAM	external_Cell_Myeloma_Plasma_test_9688	0.805377	0.828736
CellSeg	cell-img	SAM	external_Cell_Myeloma_Plasma_test_9692	0.866598	0.896251
CellSeg	cell-img	SAM	external_Cell_Myeloma_Plasma_test_9694	0.940107	0.957638
CellSeg	cell-img	SAM	external_Cell_Myeloma_Plasma_test_9695	0.843401	0.867287
CellSeg	cell-img	SAM	external_Cell_Myeloma_Plasma_test_9700	0.698846	0.730485
CellSeg	cell-img	SAM	external_Cell_Myeloma_Plasma_test_9702	0.916311	0.93813
CellSeg	cell-img	SAM	external_Cell_Myeloma_Plasma_test_9705	0.874279	0.896883
CellSeg	cell-img	SAM	external_Cell_Myeloma_Plasma_test_9706	0.804515	0.828092
CellSeg	cell-img	SAM	external_Cell_Myeloma_Plasma_test_9707	0.884502	0.905724
CellSeg	cell-img	SAM	external_Cell_Myeloma_Plasma_test_9710	0.896307	0.914882
CellSeg	cell-img	SAM	external_Cell_Myeloma_Plasma_test_9712	0.822385	0.844997
CellSeg	cell-img	SAM	external_Cell_Myeloma_Plasma_test_9713	0.860718	0.899148
CellSeg	cell-img	SAM	external_Cell_Myeloma_Plasma_test_9714	0.735655	0.759938
CellSeg	cell-img	SAM	external_Cell_Myeloma_Plasma_test_9719	0.882253	0.915873
CellSeg	cell-img	SAM	external_Cell_Myeloma_Plasma_test_9722	0.86975	0.895374
CellSeg	cell-img	SAM	external_Cell_Myeloma_Plasma_test_9723	0.955665	0.969981
CellSeg	cell-img	SAM	external_Cell_Myeloma_Plasma_test_9724	0.926013	0.944527
CellSeg	cell-img	SAM	external_Cell_Myeloma_Plasma_test_9726	0.780469	0.804548
CellSeg	cell-img	SAM	external_Cell_Myeloma_Plasma_test_9727	0.818946	0.850843
CellSeg	cell-img	SAM	external_Cell_Myeloma_Plasma_test_9731	0.913708	0.940926
CellSeg	cell-img	SAM	external_Cell_Myeloma_Plasma_test_9734	0.853308	0.89097
CellSeg	cell-img	SAM	external_Cell_Myeloma_Plasma_test_9736	0.909507	0.932842
CellSeg	cell-img	SAM	external_Cell_Myeloma_Plasma_test_9745	0.862971	0.893067
CellSeg	cell-img	SAM	external_Cell_Myeloma_Plasma_test_9756	0.89323	0.923128
CellSeg	cell-img	SAM	external_Cell_Myeloma_Plasma_test_9757	0.922618	0.943419
CellSeg	cell-img	SAM	external_Cell_Myeloma_Plasma_test_9768	0.868255	0.889345
CellSeg	cell-img	SAM	external_Cell_Myeloma_Plasma_test_9773	0.772733	0.790687
CellSeg	cell-img	SAM	external_Cell_Myeloma_Plasma_test_9774	0.863266	0.893545
CellSeg	cell-img	SAM	external_Cell_Myeloma_Plasma_test_9775	0.818956	0.850219
CellSeg	cell-img	SAM	external_Cell_Myeloma_Plasma_test_9779	0.779835	0.808714
CellSeg	cell-img	SAM	external_Cell_Myeloma_Plasma_test_9782	0.705528	0.732117
CellSeg	cell-img	SAM	external_Cell_Myeloma_Plasma_test_9784	0.83941	0.861155
CellSeg	cell-img	SAM	external_Cell_Myeloma_Plasma_test_9785	0.804994	0.822317
CellSeg	cell-img	SAM	external_Cell_Myeloma_Plasma_test_9786	0.97202	0.984591
CellSeg	cell-img	SAM	external_Cell_Myeloma_Plasma_test_9789	0.759126	0.787278
CellSeg	cell-img	SAM	external_Cell_Myeloma_Plasma_test_9793	0.774169	0.803815
CellSeg	cell-img	SAM	external_Cell_Myeloma_Plasma_test_9794	0.859506	0.882501
CellSeg	cell-img	SAM	external_Cell_Myeloma_Plasma_test_9795	0.763121	0.785754
CellSeg	cell-img	SAM	external_Cell_Myeloma_Plasma_test_9797	0.933614	0.955492
CellSeg	cell-img	SAM	external_Cell_Myeloma_Plasma_test_9798	0.909305	0.92968
CellSeg	cell-img	SAM	external_Cell_Myeloma_Plasma_test_9801	0.911613	0.932016
CellSeg	cell-img	SAM	external_Cell_Myeloma_Plasma_test_9805	0.742776	0.754649
CellSeg	cell-img	SAM	external_Cell_Myeloma_Plasma_test_9809	0.793047	0.818807
CellSeg	cell-img	SAM	external_Cell_Myeloma_Plasma_test_9815	0.941056	0.959887
CellSeg	cell-img	SAM	external_Cell_Myeloma_Plasma_test_9816	0.938208	0.951872
CellSeg	cell-img	SAM	external_Cell_Myeloma_Plasma_test_9820	0.731494	0.757172
CellSeg	cell-img	SAM	external_Cell_Myeloma_Plasma_test_9830	0.951771	0.963236
CellSeg	cell-img	SAM	external_Cell_Myeloma_Plasma_test_9832	0.941785	0.960373
CellSeg	cell-img	SAM	external_Cell_Myeloma_Plasma_test_9835	0.804224	0.82928
CellSeg	cell-img	SAM	external_Cell_Myeloma_Plasma_test_9838	0.786115	0.832868
CellSeg	cell-img	SAM	external_Cell_Myeloma_Plasma_test_9841	0.949579	0.962967
CellSeg	cell-img	SAM	external_Cell_Myeloma_Plasma_test_9845	0.602827	0.635278
CellSeg	cell-img	SAM	external_Cell_Myeloma_Plasma_test_9848	0.854829	0.871856
CellSeg	cell-img	SAM	external_Cell_Myeloma_Plasma_test_9854	0.771139	0.787806
CellSeg	cell-img	SAM	external_Cell_Myeloma_Plasma_test_9856	0.978642	0.990105
CellSeg	cell-img	SAM	external_Cell_Myeloma_Plasma_test_9859	0.922138	0.946035
CellSeg	cell-img	SAM	external_Cell_Myeloma_Plasma_test_9870	0.82973	0.850731
CellSeg	cell-img	SAM	external_Cell_Myeloma_Plasma_test_9871	0.890439	0.903853
CellSeg	cell-img	SAM	external_Cell_Myeloma_Plasma_test_9874	0.828767	0.853417
CellSeg	cell-img	SAM	external_Cell_Myeloma_Plasma_test_9875	0.86826	0.89419
CellSeg	cell-img	SAM	external_Cell_Myeloma_Plasma_test_9877	0.957668	0.974482
CellSeg	cell-img	SAM	external_Cell_Myeloma_Plasma_test_9878	0.914668	0.930324
CellSeg	cell-img	SAM	external_Cell_Myeloma_Plasma_test_9884	0.780485	0.800268
CellSeg	cell-img	SAM	external_Cell_Myeloma_Plasma_test_9885	0.911114	0.93186
CellSeg	cell-img	SAM	external_Cell_Myeloma_Plasma_test_9886	0.638407	0.664785
CellSeg	cell-img	SAM	external_Cell_Myeloma_Plasma_test_9889	0.764416	0.820695
CellSeg	cell-img	SAM	external_Cell_Myeloma_Plasma_test_9901	0.886989	0.903894
CellSeg	cell-img	SAM	external_Cell_Myeloma_Plasma_test_9902	0.941593	0.958182
CellSeg	cell-img	SAM	external_Cell_Myeloma_Plasma_test_9905	0.875074	0.890472
CellSeg	cell-img	SAM	external_Cell_Myeloma_Plasma_test_9909	0.959702	0.973311
CellSeg	cell-img	SAM	external_Cell_Myeloma_Plasma_test_9910	0.781263	0.808843
CellSeg	cell-img	SAM	external_Cell_Myeloma_Plasma_test_9912	0.942148	0.960453

## Sheet: Figure S15 external
task	method	case	dsc	nsd
Liver Cancer CT	U-Net	external_CT_Liver_Cancer_test_0065	0.954982	0.864684
Abdominal Organs MR	U-Net	external_MR_Abdominal_Organs_test_0000	0.715289	0.636485
Polyp Endoscopy	U-Net	external_Endoscopy_Polyp_test_0815	0.976975	0.996551
Fetal Head US	U-Net	external_US_Fetal_Head_test_0996	0.0340556	0.0521097
Liver Cancer CT	MedSAM	external_CT_Liver_Cancer_test_0040	0.945173	0.990895
Liver Cancer CT	MedSAM	external_CT_Liver_Cancer_test_0017	0.819405	0.788069
Liver Cancer CT	MedSAM	external_CT_Liver_Cancer_test_0015	0.934385	0.965013
Liver Cancer CT	MedSAM	external_CT_Liver_Cancer_test_0005	0.943371	0.990768
Liver Cancer CT	MedSAM	external_CT_Liver_Cancer_test_0004	0.95374	0.953318
Liver Cancer CT	MedSAM	external_CT_Liver_Cancer_test_0062	0.912964	0.971222
Liver Cancer CT	MedSAM	external_CT_Liver_Cancer_test_0047	0.921885	0.93863
Liver Cancer CT	MedSAM	external_CT_Liver_Cancer_test_0064	0.938825	0.981901
Liver Cancer CT	MedSAM	external_CT_Liver_Cancer_test_0039	0.933927	0.973726
Liver Cancer CT	MedSAM	external_CT_Liver_Cancer_test_0027	0.963931	0.99134
Liver Cancer CT	MedSAM	external_CT_Liver_Cancer_test_0032	0.952567	0.974389
Liver Cancer CT	MedSAM	external_CT_Liver_Cancer_test_0029	0.882276	0.97863
Liver Cancer CT	MedSAM	external_CT_Liver_Cancer_test_0010	0.957072	0.979483
Liver Cancer CT	MedSAM	external_CT_Liver_Cancer_test_0055	0.972486	0.962404
Liver Cancer CT	MedSAM	external_CT_Liver_Cancer_test_0052	0.972107	0.954315
Liver Cancer CT	MedSAM	external_CT_Liver_Cancer_test_0046	0.953114	0.994204
Liver Cancer CT	MedSAM	external_CT_Liver_Cancer_test_0054	0.899702	0.986179
Liver Cancer CT	MedSAM	external_CT_Liver_Cancer_test_0003	0.909326	0.96888
Liver Cancer CT	MedSAM	external_CT_Liver_Cancer_test_0016	0.90169	0.916751
Liver Cancer CT	MedSAM	external_CT_Liver_Cancer_test_0068	0.927211	0.972508
Liver Cancer CT	MedSAM	external_CT_Liver_Cancer_test_0041	0.925898	0.970112
Liver Cancer CT	MedSAM	external_CT_Liver_Cancer_test_0001	0.912934	0.91873
Liver Cancer CT	MedSAM	external_CT_Liver_Cancer_test_0067	0.95007	0.979898
Liver Cancer CT	MedSAM	external_CT_Liver_Cancer_test_0053	0.964798	0.966725
Liver Cancer CT	MedSAM	external_CT_Liver_Cancer_test_0030	0.909551	0.981647
Liver Cancer CT	MedSAM	external_CT_Liver_Cancer_test_0009	0.939364	0.95843
Liver Cancer CT	MedSAM	external_CT_Liver_Cancer_test_0024	0.934427	0.991411
Liver Cancer CT	MedSAM	external_CT_Liver_Cancer_test_0031	0.94999	0.974587
Liver Cancer CT	MedSAM	external_CT_Liver_Cancer_test_0025	0.962963	0.946451
Liver Cancer CT	MedSAM	external_CT_Liver_Cancer_test_0063	0.933784	0.974989
Liver Cancer CT	MedSAM	external_CT_Liver_Cancer_test_0026	0.945474	0.961713
Liver Cancer CT	MedSAM	external_CT_Liver_Cancer_test_0056	0.820276	0.899745
Liver Cancer CT	MedSAM	external_CT_Liver_Cancer_test_0019	0.867217	0.926809
Liver Cancer CT	MedSAM	external_CT_Liver_Cancer_test_0061	0.949572	0.984215
Liver Cancer CT	MedSAM	external_CT_Liver_Cancer_test_0034	0.942212	0.970162
Liver Cancer CT	MedSAM	external_CT_Liver_Cancer_test_0000	0.955321	0.975285
Liver Cancer CT	MedSAM	external_CT_Liver_Cancer_test_0023	0.811483	0.954902
Liver Cancer CT	MedSAM	external_CT_Liver_Cancer_test_0073	0.873243	0.964307
Liver Cancer CT	MedSAM	external_CT_Liver_Cancer_test_0028	0.958709	0.968455
Liver Cancer CT	MedSAM	external_CT_Liver_Cancer_test_0038	0.956887	0.96904
Liver Cancer CT	MedSAM	external_CT_Liver_Cancer_test_0020	0.972359	0.987455
Liver Cancer CT	MedSAM	external_CT_Liver_Cancer_test_0049	0.921157	0.953241
Liver Cancer CT	MedSAM	external_CT_Liver_Cancer_test_0057	0.960549	0.984431
Liver Cancer CT	MedSAM	external_CT_Liver_Cancer_test_0007	0.951377	0.993448
Liver Cancer CT	MedSAM	external_CT_Liver_Cancer_test_0013	0.92676	0.971977
Liver Cancer CT	MedSAM	external_CT_Liver_Cancer_test_0018	0.969308	0.962521
Liver Cancer CT	MedSAM	external_CT_Liver_Cancer_test_0050	0.939657	0.951812
Liver Cancer CT	MedSAM	external_CT_Liver_Cancer_test_0035	0.973687	0.94066
Liver Cancer CT	MedSAM	external_CT_Liver_Cancer_test_0012	0.945919	0.960015
Liver Cancer CT	MedSAM	external_CT_Liver_Cancer_test_0044	0.977454	0.959389
Liver Cancer CT	MedSAM	external_CT_Liver_Cancer_test_0037	0.962219	0.955432
Liver Cancer CT	MedSAM	external_CT_Liver_Cancer_test_0070	0.971157	0.961504
Liver Cancer CT	MedSAM	external_CT_Liver_Cancer_test_0002	0.971486	0.947112
Liver Cancer CT	MedSAM	external_CT_Liver_Cancer_test_0059	0.952464	0.987921
Liver Cancer CT	MedSAM	external_CT_Liver_Cancer_test_0065	0.976363	0.959862
Liver Cancer CT	MedSAM	external_CT_Liver_Cancer_test_0022	0.949757	0.993246
Liver Cancer CT	MedSAM	external_CT_Liver_Cancer_test_0058	0.957842	0.948904
Liver Cancer CT	MedSAM	external_CT_Liver_Cancer_test_0072	0.953871	0.983657
Liver Cancer CT	MedSAM	external_CT_Liver_Cancer_test_0060	0.97754	0.937503
Liver Cancer CT	MedSAM	external_CT_Liver_Cancer_test_0069	0.92019	0.91945
Liver Cancer CT	MedSAM	external_CT_Liver_Cancer_test_0021	0.968946	0.991877
Liver Cancer CT	MedSAM	external_CT_Liver_Cancer_test_0036	0.941096	0.984466
Liver Cancer CT	MedSAM	external_CT_Liver_Cancer_test_0066	0.94513	0.981566
Liver Cancer CT	MedSAM	external_CT_Liver_Cancer_test_0071	0.959186	0.973058
Liver Cancer CT	MedSAM	external_CT_Liver_Cancer_test_0045	0.970602	0.988739
Liver Cancer CT	MedSAM	external_CT_Liver_Cancer_test_0042	0.954896	0.956374
Liver Cancer CT	MedSAM	external_CT_Liver_Cancer_test_0033	0.964763	0.921604
Liver Cancer CT	MedSAM	external_CT_Liver_Cancer_test_0011	0.96473	0.971891
Liver Cancer CT	MedSAM	external_CT_Liver_Cancer_test_0008	0.946838	0.978384
Liver Cancer CT	MedSAM	external_CT_Liver_Cancer_test_0048	0.96455	0.991135
Liver Cancer CT	MedSAM	external_CT_Liver_Cancer_test_0006	0.946431	0.958789
Liver Cancer CT	MedSAM	external_CT_Liver_Cancer_test_0014	0.958326	0.910508
Liver Cancer CT	MedSAM	external_CT_Liver_Cancer_test_0043	0.955492	0.947747
Liver Cancer CT	MedSAM	external_CT_Liver_Cancer_test_0051	0.961219	0.868382
Polyp Endoscopy	MedSAM	external_Endoscopy_Polyp_test_0158	0.978086	0.994871
Polyp Endoscopy	MedSAM	external_Endoscopy_Polyp_test_0357	0.972013	0.998355
Polyp Endoscopy	MedSAM	external_Endoscopy_Polyp_test_0285	0.980891	0.998209
Polyp Endoscopy	MedSAM	external_Endoscopy_Polyp_test_0836	0.971401	0.993151
Polyp Endoscopy	MedSAM	external_Endoscopy_Polyp_test_0492	0.971861	0.988929
Polyp Endoscopy	MedSAM	external_Endoscopy_Polyp_test_0167	0.989349	0.998024
Polyp Endoscopy	MedSAM	external_Endoscopy_Polyp_test_0937	0.975944	0.993449
Polyp Endoscopy	MedSAM	external_Endoscopy_Polyp_test_0651	0.988523	0.999424
Polyp Endoscopy	MedSAM	external_Endoscopy_Polyp_test_0665	0.961093	0.981469
Polyp Endoscopy	MedSAM	external_Endoscopy_Polyp_test_0056	0.972746	0.991099
Polyp Endoscopy	MedSAM	external_Endoscopy_Polyp_test_0149	0.959614	0.988101
Polyp Endoscopy	MedSAM	external_Endoscopy_Polyp_test_0977	0.952727	0.983909
Polyp Endoscopy	MedSAM	external_Endoscopy_Polyp_test_0842	0.974367	0.992334
Polyp Endoscopy	MedSAM	external_Endoscopy_Polyp_test_0930	0.982609	0.994021
Polyp Endoscopy	MedSAM	external_Endoscopy_Polyp_test_0679	0.965344	0.983785
Polyp Endoscopy	MedSAM	external_Endoscopy_Polyp_test_0461	0.987675	0.998998
Polyp Endoscopy	MedSAM	external_Endoscopy_Polyp_test_0889	0.966269	0.997845
Polyp Endoscopy	MedSAM	external_Endoscopy_Polyp_test_0691	0.977891	0.998517
Polyp Endoscopy	MedSAM	external_Endoscopy_Polyp_test_0026	0.983439	0.996089
Polyp Endoscopy	MedSAM	external_Endoscopy_Polyp_test_0280	0.982276	0.995561
Polyp Endoscopy	MedSAM	external_Endoscopy_Polyp_test_0796	0.990779	0.996988
Polyp Endoscopy	MedSAM	external_Endoscopy_Polyp_test_0993	0.943234	0.988589
Polyp Endoscopy	MedSAM	external_Endoscopy_Polyp_test_0501	0.977918	0.994361
Polyp Endoscopy	MedSAM	external_Endoscopy_Polyp_test_0254	0.952109	0.989552
Polyp Endoscopy	MedSAM	external_Endoscopy_Polyp_test_0362	0.984737	0.997064
Polyp Endoscopy	MedSAM	external_Endoscopy_Polyp_test_0279	0.985956	0.998938
Polyp Endoscopy	MedSAM	external_Endoscopy_Polyp_test_0201	0.977386	0.985338
Polyp Endoscopy	MedSAM	external_Endoscopy_Polyp_test_0289	0.971296	0.985125
Polyp Endoscopy	MedSAM	external_Endoscopy_Polyp_test_0839	0.968798	0.99295
Polyp Endoscopy	MedSAM	external_Endoscopy_Polyp_test_0005	0.989351	0.99778
Polyp Endoscopy	MedSAM	external_Endoscopy_Polyp_test_0472	0.974973	0.992449
Polyp Endoscopy	MedSAM	external_Endoscopy_Polyp_test_0283	0.969878	0.995707
Polyp Endoscopy	MedSAM	external_Endoscopy_Polyp_test_0867	0.968851	0.994974
Polyp Endoscopy	MedSAM	external_Endoscopy_Polyp_test_0006	0.975316	0.998109
Polyp Endoscopy	MedSAM	external_Endoscopy_Polyp_test_0373	0.96911	0.997029
Polyp Endoscopy	MedSAM	external_Endoscopy_Polyp_test_0488	0.981375	0.995429
Polyp Endoscopy	MedSAM	external_Endoscopy_Polyp_test_0047	0.986468	0.998586
Polyp Endoscopy	MedSAM	external_Endoscopy_Polyp_test_0632	0.962172	0.98639
Polyp Endoscopy	MedSAM	external_Endoscopy_Polyp_test_0112	0.982635	0.993858
Polyp Endoscopy	MedSAM	external_Endoscopy_Polyp_test_0378	0.965958	0.988424
Polyp Endoscopy	MedSAM	external_Endoscopy_Polyp_test_0137	0.988452	0.998125
Polyp Endoscopy	MedSAM	external_Endoscopy_Polyp_test_0339	0.984741	0.997271
Polyp Endoscopy	MedSAM	external_Endoscopy_Polyp_test_0196	0.988003	0.997403
Polyp Endoscopy	MedSAM	external_Endoscopy_Polyp_test_0870	0.975147	0.995972
Polyp Endoscopy	MedSAM	external_Endoscopy_Polyp_test_0482	0.989734	0.997136
Polyp Endoscopy	MedSAM	external_Endoscopy_Polyp_test_0094	0.975496	0.998208
Polyp Endoscopy	MedSAM	external_Endoscopy_Polyp_test_0345	0.979673	0.993035
Polyp Endoscopy	MedSAM	external_Endoscopy_Polyp_test_0507	0.965407	0.99275
Polyp Endoscopy	MedSAM	external_Endoscopy_Polyp_test_0216	0.981525	0.994651
Polyp Endoscopy	MedSAM	external_Endoscopy_Polyp_test_0686	0.968443	0.995497
Polyp Endoscopy	MedSAM	external_Endoscopy_Polyp_test_0074	0.971	0.995898
Polyp Endoscopy	MedSAM	external_Endoscopy_Polyp_test_0013	0.970439	0.99051
Polyp Endoscopy	MedSAM	external_Endoscopy_Polyp_test_0725	0.955916	0.979891
Polyp Endoscopy	MedSAM	external_Endoscopy_Polyp_test_0998	0.949058	0.964171
Polyp Endoscopy	MedSAM	external_Endoscopy_Polyp_test_0333	0.980903	0.990804
Polyp Endoscopy	MedSAM	external_Endoscopy_Polyp_test_0155	0.976074	0.995883
Polyp Endoscopy	MedSAM	external_Endoscopy_Polyp_test_0097	0.969468	0.983958
Polyp Endoscopy	MedSAM	external_Endoscopy_Polyp_test_0181	0.982264	0.995983
Polyp Endoscopy	MedSAM	external_Endoscopy_Polyp_test_0765	0.963722	0.978423
Polyp Endoscopy	MedSAM	external_Endoscopy_Polyp_test_0711	0.966946	0.982035
Polyp Endoscopy	MedSAM	external_Endoscopy_Polyp_test_0705	0.967136	0.986135
Polyp Endoscopy	MedSAM	external_Endoscopy_Polyp_test_0124	0.983804	0.997236
Polyp Endoscopy	MedSAM	external_Endoscopy_Polyp_test_0418	0.987678	0.999402
Polyp Endoscopy	MedSAM	external_Endoscopy_Polyp_test_0718	0.976555	0.991941
Polyp Endoscopy	MedSAM	external_Endoscopy_Polyp_test_0044	0.978951	0.994796
Polyp Endoscopy	MedSAM	external_Endoscopy_Polyp_test_0850	0.983946	0.995853
Polyp Endoscopy	MedSAM	external_Endoscopy_Polyp_test_0392	0.979913	0.996483
Polyp Endoscopy	MedSAM	external_Endoscopy_Polyp_test_0644	0.969876	0.986855
Polyp Endoscopy	MedSAM	external_Endoscopy_Polyp_test_0305	0.980878	0.996801
Polyp Endoscopy	MedSAM	external_Endoscopy_Polyp_test_0363	0.980919	0.993428
Polyp Endoscopy	MedSAM	external_Endoscopy_Polyp_test_0680	0.978326	0.995934
Polyp Endoscopy	MedSAM	external_Endoscopy_Polyp_test_0722	0.976499	0.991746
Polyp Endoscopy	MedSAM	external_Endoscopy_Polyp_test_0789	0.985873	0.998524
Polyp Endoscopy	MedSAM	external_Endoscopy_Polyp_test_0597	0.965341	0.99637
Polyp Endoscopy	MedSAM	external_Endoscopy_Polyp_test_0237	0.977421	0.994769
Polyp Endoscopy	MedSAM	external_Endoscopy_Polyp_test_0957	0.980582	0.994781
Polyp Endoscopy	MedSAM	external_Endoscopy_Polyp_test_0790	0.988075	0.996273
Polyp Endoscopy	MedSAM	external_Endoscopy_Polyp_test_0812	0.987117	0.999186
Polyp Endoscopy	MedSAM	external_Endoscopy_Polyp_test_0881	0.980026	0.99129
Polyp Endoscopy	MedSAM	external_Endoscopy_Polyp_test_0371	0.987243	0.997408
Polyp Endoscopy	MedSAM	external_Endoscopy_Polyp_test_0142	0.987115	0.997465
Polyp Endoscopy	MedSAM	external_Endoscopy_Polyp_test_0393	0.988595	0.996099
Polyp Endoscopy	MedSAM	external_Endoscopy_Polyp_test_0144	0.962063	0.982512
Polyp Endoscopy	MedSAM	external_Endoscopy_Polyp_test_0778	0.963904	0.986299
Polyp Endoscopy	MedSAM	external_Endoscopy_Polyp_test_0480	0.985503	0.995223
Polyp Endoscopy	MedSAM	external_Endoscopy_Polyp_test_0035	0.985617	0.998501
Polyp Endoscopy	MedSAM	external_Endoscopy_Polyp_test_0852	0.982921	0.991807
Polyp Endoscopy	MedSAM	external_Endoscopy_Polyp_test_0291	0.970596	0.988333
Polyp Endoscopy	MedSAM	external_Endoscopy_Polyp_test_0791	0.976719	0.994773
Polyp Endoscopy	MedSAM	external_Endoscopy_Polyp_test_0372	0.982918	0.99761
Polyp Endoscopy	MedSAM	external_Endoscopy_Polyp_test_0217	0.97556	0.989266
Polyp Endoscopy	MedSAM	external_Endoscopy_Polyp_test_0999	0.973839	0.996314
Polyp Endoscopy	MedSAM	external_Endoscopy_Polyp_test_0508	0.971251	0.986481
Polyp Endoscopy	MedSAM	external_Endoscopy_Polyp_test_0642	0.969663	0.983274
Polyp Endoscopy	MedSAM	external_Endoscopy_Polyp_test_0432	0.985313	0.996357
Polyp Endoscopy	MedSAM	external_Endoscopy_Polyp_test_0886	0.981314	0.993681
Polyp Endoscopy	MedSAM	external_Endoscopy_Polyp_test_0877	0.916358	0.931559
Polyp Endoscopy	MedSAM	external_Endoscopy_Polyp_test_0674	0.967349	0.993913
Polyp Endoscopy	MedSAM	external_Endoscopy_Polyp_test_0949	0.969395	0.992428
Polyp Endoscopy	MedSAM	external_Endoscopy_Polyp_test_0493	0.967012	0.989153
Polyp Endoscopy	MedSAM	external_Endoscopy_Polyp_test_0012	0.980925	0.99172
Polyp Endoscopy	MedSAM	external_Endoscopy_Polyp_test_0178	0.974384	0.996669
Polyp Endoscopy	MedSAM	external_Endoscopy_Polyp_test_0549	0.987124	0.995762
Polyp Endoscopy	MedSAM	external_Endoscopy_Polyp_test_0779	0.967678	0.981347
Polyp Endoscopy	MedSAM	external_Endoscopy_Polyp_test_0033	0.943793	0.966484
Polyp Endoscopy	MedSAM	external_Endoscopy_Polyp_test_0601	0.980255	0.996569
Polyp Endoscopy	MedSAM	external_Endoscopy_Polyp_test_0774	0.984276	0.997509
Polyp Endoscopy	MedSAM	external_Endoscopy_Polyp_test_0134	0.987695	0.998698
Polyp Endoscopy	MedSAM	external_Endoscopy_Polyp_test_0518	0.970652	0.994462
Polyp Endoscopy	MedSAM	external_Endoscopy_Polyp_test_0123	0.970951	0.982166
Polyp Endoscopy	MedSAM	external_Endoscopy_Polyp_test_0520	0.977121	0.989492
Polyp Endoscopy	MedSAM	external_Endoscopy_Polyp_test_0352	0.94727	0.979318
Polyp Endoscopy	MedSAM	external_Endoscopy_Polyp_test_0444	0.98213	0.997273
Polyp Endoscopy	MedSAM	external_Endoscopy_Polyp_test_0986	0.978814	0.992919
Polyp Endoscopy	MedSAM	external_Endoscopy_Polyp_test_0114	0.976277	0.989549
Polyp Endoscopy	MedSAM	external_Endoscopy_Polyp_test_0667	0.974232	0.995711
Polyp Endoscopy	MedSAM	external_Endoscopy_Polyp_test_0579	0.977485	0.988757
Polyp Endoscopy	MedSAM	external_Endoscopy_Polyp_test_0088	0.950384	0.976618
Polyp Endoscopy	MedSAM	external_Endoscopy_Polyp_test_0246	0.976509	0.997013
Polyp Endoscopy	MedSAM	external_Endoscopy_Polyp_test_0654	0.967542	0.988292
Polyp Endoscopy	MedSAM	external_Endoscopy_Polyp_test_0435	0.990399	0.999913
Polyp Endoscopy	MedSAM	external_Endoscopy_Polyp_test_0003	0.971886	0.993891
Polyp Endoscopy	MedSAM	external_Endoscopy_Polyp_test_0036	0.974249	0.993722
Polyp Endoscopy	MedSAM	external_Endoscopy_Polyp_test_0413	0.974083	0.997558
Polyp Endoscopy	MedSAM	external_Endoscopy_Polyp_test_0174	0.976768	0.992347
Polyp Endoscopy	MedSAM	external_Endoscopy_Polyp_test_0049	0.967482	0.998689
Polyp Endoscopy	MedSAM	external_Endoscopy_Polyp_test_0638	0.986956	0.994022
Polyp Endoscopy	MedSAM	external_Endoscopy_Polyp_test_0256	0.979826	0.988753
Polyp Endoscopy	MedSAM	external_Endoscopy_Polyp_test_0260	0.989583	0.997588
Polyp Endoscopy	MedSAM	external_Endoscopy_Polyp_test_0557	0.97442	0.994512
Polyp Endoscopy	MedSAM	external_Endoscopy_Polyp_test_0204	0.9495	0.99406
Polyp Endoscopy	MedSAM	external_Endoscopy_Polyp_test_0696	0.964916	0.990896
Polyp Endoscopy	MedSAM	external_Endoscopy_Polyp_test_0569	0.982147	0.994416
Polyp Endoscopy	MedSAM	external_Endoscopy_Polyp_test_0767	0.975792	0.98773
Polyp Endoscopy	MedSAM	external_Endoscopy_Polyp_test_0958	0.9865	0.997948
Polyp Endoscopy	MedSAM	external_Endoscopy_Polyp_test_0374	0.978211	0.99609
Polyp Endoscopy	MedSAM	external_Endoscopy_Polyp_test_0395	0.978345	0.994728
Polyp Endoscopy	MedSAM	external_Endoscopy_Polyp_test_0030	0.977659	0.998741
Polyp Endoscopy	MedSAM	external_Endoscopy_Polyp_test_0945	0.978108	0.996191
Polyp Endoscopy	MedSAM	external_Endoscopy_Polyp_test_0299	0.984024	0.997055
Polyp Endoscopy	MedSAM	external_Endoscopy_Polyp_test_0274	0.981339	0.992334
Polyp Endoscopy	MedSAM	external_Endoscopy_Polyp_test_0922	0.969443	0.993425
Polyp Endoscopy	MedSAM	external_Endoscopy_Polyp_test_0186	0.981983	0.996742
Polyp Endoscopy	MedSAM	external_Endoscopy_Polyp_test_0755	0.980147	0.994076
Polyp Endoscopy	MedSAM	external_Endoscopy_Polyp_test_0092	0.988837	0.998659
Polyp Endoscopy	MedSAM	external_Endoscopy_Polyp_test_0388	0.985237	0.997319
Polyp Endoscopy	MedSAM	external_Endoscopy_Polyp_test_0497	0.981226	0.996453
Polyp Endoscopy	MedSAM	external_Endoscopy_Polyp_test_0661	0.981066	0.995158
Polyp Endoscopy	MedSAM	external_Endoscopy_Polyp_test_0160	0.971838	0.9824
Polyp Endoscopy	MedSAM	external_Endoscopy_Polyp_test_0987	0.966896	0.999299
Polyp Endoscopy	MedSAM	external_Endoscopy_Polyp_test_0166	0.978784	0.983471
Polyp Endoscopy	MedSAM	external_Endoscopy_Polyp_test_0581	0.97774	0.997443
Polyp Endoscopy	MedSAM	external_Endoscopy_Polyp_test_0370	0.980607	0.993437
Polyp Endoscopy	MedSAM	external_Endoscopy_Polyp_test_0687	0.968803	0.99437
Polyp Endoscopy	MedSAM	external_Endoscopy_Polyp_test_0410	0.977124	0.99441
Polyp Endoscopy	MedSAM	external_Endoscopy_Polyp_test_0116	0.96642	0.984531
Polyp Endoscopy	MedSAM	external_Endoscopy_Polyp_test_0312	0.962137	0.976087
Polyp Endoscopy	MedSAM	external_Endoscopy_Polyp_test_0075	0.982875	0.990941
Polyp Endoscopy	MedSAM	external_Endoscopy_Polyp_test_0000	0.985102	0.99602
Polyp Endoscopy	MedSAM	external_Endoscopy_Polyp_test_0335	0.97243	0.994648
Polyp Endoscopy	MedSAM	external_Endoscopy_Polyp_test_0918	0.966611	0.983505
Polyp Endoscopy	MedSAM	external_Endoscopy_Polyp_test_0720	0.97548	0.997832
Polyp Endoscopy	MedSAM	external_Endoscopy_Polyp_test_0152	0.945133	0.96619
Polyp Endoscopy	MedSAM	external_Endoscopy_Polyp_test_0185	0.984186	0.995741
Polyp Endoscopy	MedSAM	external_Endoscopy_Polyp_test_0405	0.971529	0.987288
Polyp Endoscopy	MedSAM	external_Endoscopy_Polyp_test_0565	0.951545	0.987807
Polyp Endoscopy	MedSAM	external_Endoscopy_Polyp_test_0650	0.970867	0.984717
Polyp Endoscopy	MedSAM	external_Endoscopy_Polyp_test_0470	0.973429	0.989356
Polyp Endoscopy	MedSAM	external_Endoscopy_Polyp_test_0782	0.987195	0.996382
Polyp Endoscopy	MedSAM	external_Endoscopy_Polyp_test_0130	0.968682	0.996507
Polyp Endoscopy	MedSAM	external_Endoscopy_Polyp_test_0384	0.954479	0.974374
Polyp Endoscopy	MedSAM	external_Endoscopy_Polyp_test_0738	0.976475	0.990283
Polyp Endoscopy	MedSAM	external_Endoscopy_Polyp_test_0447	0.972643	0.992073
Polyp Endoscopy	MedSAM	external_Endoscopy_Polyp_test_0729	0.972532	0.986043
Polyp Endoscopy	MedSAM	external_Endoscopy_Polyp_test_0907	0.985147	0.995922
Polyp Endoscopy	MedSAM	external_Endoscopy_Polyp_test_0876	0.987589	0.994575
Polyp Endoscopy	MedSAM	external_Endoscopy_Polyp_test_0199	0.97568	0.987486
Polyp Endoscopy	MedSAM	external_Endoscopy_Polyp_test_0776	0.943312	0.984356
Polyp Endoscopy	MedSAM	external_Endoscopy_Polyp_test_0523	0.981116	0.992782
Polyp Endoscopy	MedSAM	external_Endoscopy_Polyp_test_0143	0.98269	0.99564
Polyp Endoscopy	MedSAM	external_Endoscopy_Polyp_test_0313	0.965079	0.99496
Polyp Endoscopy	MedSAM	external_Endoscopy_Polyp_test_0350	0.979612	0.992365
Polyp Endoscopy	MedSAM	external_Endoscopy_Polyp_test_0239	0.988408	0.996712
Polyp Endoscopy	MedSAM	external_Endoscopy_Polyp_test_0715	0.978357	0.987636
Polyp Endoscopy	MedSAM	external_Endoscopy_Polyp_test_0120	0.982689	0.996938
Polyp Endoscopy	MedSAM	external_Endoscopy_Polyp_test_0414	0.988471	0.99685
Polyp Endoscopy	MedSAM	external_Endoscopy_Polyp_test_0224	0.963414	0.996024
Polyp Endoscopy	MedSAM	external_Endoscopy_Polyp_test_0310	0.975698	0.988597
Polyp Endoscopy	MedSAM	external_Endoscopy_Polyp_test_0541	0.980235	0.993651
Polyp Endoscopy	MedSAM	external_Endoscopy_Polyp_test_0994	0.959681	0.984412
Polyp Endoscopy	MedSAM	external_Endoscopy_Polyp_test_0629	0.984151	0.996439
Polyp Endoscopy	MedSAM	external_Endoscopy_Polyp_test_0259	0.98765	0.996438
Polyp Endoscopy	MedSAM	external_Endoscopy_Polyp_test_0306	0.980832	0.994193
Polyp Endoscopy	MedSAM	external_Endoscopy_Polyp_test_0851	0.958561	0.996906
Polyp Endoscopy	MedSAM	external_Endoscopy_Polyp_test_0560	0.974503	0.996203
Polyp Endoscopy	MedSAM	external_Endoscopy_Polyp_test_0838	0.963504	0.994874
Polyp Endoscopy	MedSAM	external_Endoscopy_Polyp_test_0247	0.976798	0.998927
Polyp Endoscopy	MedSAM	external_Endoscopy_Polyp_test_0525	0.980349	0.992374
Polyp Endoscopy	MedSAM	external_Endoscopy_Polyp_test_0544	0.97983	0.993435
Polyp Endoscopy	MedSAM	external_Endoscopy_Polyp_test_0915	0.987017	0.998594
Polyp Endoscopy	MedSAM	external_Endoscopy_Polyp_test_0464	0.98576	0.998335
Polyp Endoscopy	MedSAM	external_Endoscopy_Polyp_test_0772	0.968458	0.981431
Polyp Endoscopy	MedSAM	external_Endoscopy_Polyp_test_0271	0.983069	0.9959
Polyp Endoscopy	MedSAM	external_Endoscopy_Polyp_test_0177	0.97117	0.992407
Polyp Endoscopy	MedSAM	external_Endoscopy_Polyp_test_0498	0.967756	0.989389
Polyp Endoscopy	MedSAM	external_Endoscopy_Polyp_test_0064	0.983021	0.991868
Polyp Endoscopy	MedSAM	external_Endoscopy_Polyp_test_0175	0.980555	0.997635
Polyp Endoscopy	MedSAM	external_Endoscopy_Polyp_test_0991	0.983382	0.998522
Polyp Endoscopy	MedSAM	external_Endoscopy_Polyp_test_0633	0.980801	0.991365
Polyp Endoscopy	MedSAM	external_Endoscopy_Polyp_test_0787	0.969342	0.986587
Polyp Endoscopy	MedSAM	external_Endoscopy_Polyp_test_0775	0.986716	0.995569
Polyp Endoscopy	MedSAM	external_Endoscopy_Polyp_test_0117	0.974366	0.989452
Polyp Endoscopy	MedSAM	external_Endoscopy_Polyp_test_0232	0.981876	0.996042
Polyp Endoscopy	MedSAM	external_Endoscopy_Polyp_test_0029	0.958924	0.992078
Polyp Endoscopy	MedSAM	external_Endoscopy_Polyp_test_0332	0.975944	0.994351
Polyp Endoscopy	MedSAM	external_Endoscopy_Polyp_test_0540	0.98949	0.999617
Polyp Endoscopy	MedSAM	external_Endoscopy_Polyp_test_0304	0.981926	0.997246
Polyp Endoscopy	MedSAM	external_Endoscopy_Polyp_test_0636	0.977201	0.995512
Polyp Endoscopy	MedSAM	external_Endoscopy_Polyp_test_0452	0.980718	0.994613
Polyp Endoscopy	MedSAM	external_Endoscopy_Polyp_test_0001	0.974594	0.981427
Polyp Endoscopy	MedSAM	external_Endoscopy_Polyp_test_0107	0.981473	0.997502
Polyp Endoscopy	MedSAM	external_Endoscopy_Polyp_test_0365	0.980299	0.997369
Polyp Endoscopy	MedSAM	external_Endoscopy_Polyp_test_0649	0.985411	0.995342
Polyp Endoscopy	MedSAM	external_Endoscopy_Polyp_test_0932	0.92846	0.998028
Polyp Endoscopy	MedSAM	external_Endoscopy_Polyp_test_0334	0.984116	0.997746
Polyp Endoscopy	MedSAM	external_Endoscopy_Polyp_test_0743	0.981309	0.990573
Polyp Endoscopy	MedSAM	external_Endoscopy_Polyp_test_0443	0.976062	0.990399
Polyp Endoscopy	MedSAM	external_Endoscopy_Polyp_test_0214	0.965674	0.992904
Polyp Endoscopy	MedSAM	external_Endoscopy_Polyp_test_0973	0.984533	0.990416
Polyp Endoscopy	MedSAM	external_Endoscopy_Polyp_test_0830	0.977972	0.985549
Polyp Endoscopy	MedSAM	external_Endoscopy_Polyp_test_0048	0.977581	0.994961
Polyp Endoscopy	MedSAM	external_Endoscopy_Polyp_test_0567	0.991025	0.998497
Polyp Endoscopy	MedSAM	external_Endoscopy_Polyp_test_0411	0.965249	0.986994
Polyp Endoscopy	MedSAM	external_Endoscopy_Polyp_test_0431	0.976908	0.997624
Polyp Endoscopy	MedSAM	external_Endoscopy_Polyp_test_0147	0.970699	0.991003
Polyp Endoscopy	MedSAM	external_Endoscopy_Polyp_test_0617	0.973431	0.99139
Polyp Endoscopy	MedSAM	external_Endoscopy_Polyp_test_0921	0.959584	0.993043
Polyp Endoscopy	MedSAM	external_Endoscopy_Polyp_test_0590	0.966071	0.986406
Polyp Endoscopy	MedSAM	external_Endoscopy_Polyp_test_0859	0.988101	0.994617
Polyp Endoscopy	MedSAM	external_Endoscopy_Polyp_test_0702	0.980133	0.99721
Polyp Endoscopy	MedSAM	external_Endoscopy_Polyp_test_0499	0.974386	0.990713
Polyp Endoscopy	MedSAM	external_Endoscopy_Polyp_test_0258	0.984086	0.999247
Polyp Endoscopy	MedSAM	external_Endoscopy_Polyp_test_0573	0.983125	0.994969
Polyp Endoscopy	MedSAM	external_Endoscopy_Polyp_test_0475	0.977476	0.996144
Polyp Endoscopy	MedSAM	external_Endoscopy_Polyp_test_0127	0.986378	0.995454
Polyp Endoscopy	MedSAM	external_Endoscopy_Polyp_test_0911	0.962527	0.991529
Polyp Endoscopy	MedSAM	external_Endoscopy_Polyp_test_0016	0.985008	0.996879
Polyp Endoscopy	MedSAM	external_Endoscopy_Polyp_test_0531	0.970426	0.998256
Polyp Endoscopy	MedSAM	external_Endoscopy_Polyp_test_0484	0.949798	0.992036
Polyp Endoscopy	MedSAM	external_Endoscopy_Polyp_test_0703	0.982167	0.998098
Polyp Endoscopy	MedSAM	external_Endoscopy_Polyp_test_0745	0.985761	0.993528
Polyp Endoscopy	MedSAM	external_Endoscopy_Polyp_test_0278	0.973528	0.990937
Polyp Endoscopy	MedSAM	external_Endoscopy_Polyp_test_0606	0.972497	0.993837
Polyp Endoscopy	MedSAM	external_Endoscopy_Polyp_test_0910	0.963335	0.994379
Polyp Endoscopy	MedSAM	external_Endoscopy_Polyp_test_0288	0.964533	0.993416
Polyp Endoscopy	MedSAM	external_Endoscopy_Polyp_test_0292	0.975667	0.996449
Polyp Endoscopy	MedSAM	external_Endoscopy_Polyp_test_0161	0.979894	0.9974
Polyp Endoscopy	MedSAM	external_Endoscopy_Polyp_test_0542	0.977621	0.998582
Polyp Endoscopy	MedSAM	external_Endoscopy_Polyp_test_0594	0.959338	0.986372
Polyp Endoscopy	MedSAM	external_Endoscopy_Polyp_test_0354	0.97163	0.995462
Polyp Endoscopy	MedSAM	external_Endoscopy_Polyp_test_0781	0.979288	0.997681
Polyp Endoscopy	MedSAM	external_Endoscopy_Polyp_test_0815	0.980814	0.99769
Polyp Endoscopy	MedSAM	external_Endoscopy_Polyp_test_0129	0.931204	0.986572
Polyp Endoscopy	MedSAM	external_Endoscopy_Polyp_test_0794	0.966395	0.995054
Polyp Endoscopy	MedSAM	external_Endoscopy_Polyp_test_0515	0.962006	0.991073
Polyp Endoscopy	MedSAM	external_Endoscopy_Polyp_test_0505	0.982609	0.99111
Polyp Endoscopy	MedSAM	external_Endoscopy_Polyp_test_0068	0.987736	0.998266
Polyp Endoscopy	MedSAM	external_Endoscopy_Polyp_test_0509	0.97606	0.98942
Polyp Endoscopy	MedSAM	external_Endoscopy_Polyp_test_0559	0.959459	0.977323
Polyp Endoscopy	MedSAM	external_Endoscopy_Polyp_test_0532	0.986189	0.996404
Polyp Endoscopy	MedSAM	external_Endoscopy_Polyp_test_0611	0.965722	0.992178
Polyp Endoscopy	MedSAM	external_Endoscopy_Polyp_test_0825	0.981633	0.993373
Polyp Endoscopy	MedSAM	external_Endoscopy_Polyp_test_0920	0.985521	0.99626
Polyp Endoscopy	MedSAM	external_Endoscopy_Polyp_test_0543	0.986881	0.997454
Polyp Endoscopy	MedSAM	external_Endoscopy_Polyp_test_0959	0.97652	0.998481
Polyp Endoscopy	MedSAM	external_Endoscopy_Polyp_test_0344	0.969294	0.98968
Polyp Endoscopy	MedSAM	external_Endoscopy_Polyp_test_0551	0.984521	0.997705
Polyp Endoscopy	MedSAM	external_Endoscopy_Polyp_test_0572	0.966715	0.997358
Polyp Endoscopy	MedSAM	external_Endoscopy_Polyp_test_0976	0.98943	0.994925
Polyp Endoscopy	MedSAM	external_Endoscopy_Polyp_test_0456	0.963396	0.99493
Polyp Endoscopy	MedSAM	external_Endoscopy_Polyp_test_0245	0.984044	0.996114
Polyp Endoscopy	MedSAM	external_Endoscopy_Polyp_test_0734	0.974602	0.990656
Polyp Endoscopy	MedSAM	external_Endoscopy_Polyp_test_0694	0.95757	0.975919
Polyp Endoscopy	MedSAM	external_Endoscopy_Polyp_test_0243	0.936406	0.959525
Polyp Endoscopy	MedSAM	external_Endoscopy_Polyp_test_0466	0.981243	0.998793
Polyp Endoscopy	MedSAM	external_Endoscopy_Polyp_test_0326	0.915007	0.998581
Polyp Endoscopy	MedSAM	external_Endoscopy_Polyp_test_0860	0.975961	0.992097
Polyp Endoscopy	MedSAM	external_Endoscopy_Polyp_test_0593	0.980119	0.988054
Polyp Endoscopy	MedSAM	external_Endoscopy_Polyp_test_0131	0.952945	0.995987
Polyp Endoscopy	MedSAM	external_Endoscopy_Polyp_test_0689	0.980359	0.997366
Polyp Endoscopy	MedSAM	external_Endoscopy_Polyp_test_0906	0.98618	0.998899
Polyp Endoscopy	MedSAM	external_Endoscopy_Polyp_test_0709	0.978652	0.996762
Polyp Endoscopy	MedSAM	external_Endoscopy_Polyp_test_0169	0.983086	0.998218
Polyp Endoscopy	MedSAM	external_Endoscopy_Polyp_test_0376	0.975458	0.995893
Polyp Endoscopy	MedSAM	external_Endoscopy_Polyp_test_0145	0.944521	0.984265
Polyp Endoscopy	MedSAM	external_Endoscopy_Polyp_test_0067	0.976565	0.996352
Polyp Endoscopy	MedSAM	external_Endoscopy_Polyp_test_0281	0.979588	0.991381
Polyp Endoscopy	MedSAM	external_Endoscopy_Polyp_test_0681	0.983543	0.997487
Polyp Endoscopy	MedSAM	external_Endoscopy_Polyp_test_0832	0.985614	0.994202
Polyp Endoscopy	MedSAM	external_Endoscopy_Polyp_test_0698	0.96592	0.990157
Polyp Endoscopy	MedSAM	external_Endoscopy_Polyp_test_0684	0.984395	0.997689
Polyp Endoscopy	MedSAM	external_Endoscopy_Polyp_test_0612	0.969136	0.991705
Polyp Endoscopy	MedSAM	external_Endoscopy_Polyp_test_0225	0.968612	0.989956
Polyp Endoscopy	MedSAM	external_Endoscopy_Polyp_test_0037	0.964381	0.977949
Polyp Endoscopy	MedSAM	external_Endoscopy_Polyp_test_0080	0.976342	0.988003
Polyp Endoscopy	MedSAM	external_Endoscopy_Polyp_test_0191	0.975821	0.988071
Polyp Endoscopy	MedSAM	external_Endoscopy_Polyp_test_0453	0.981406	0.998143
Polyp Endoscopy	MedSAM	external_Endoscopy_Polyp_test_0659	0.967072	0.995366
Polyp Endoscopy	MedSAM	external_Endoscopy_Polyp_test_0592	0.971732	0.992799
Polyp Endoscopy	MedSAM	external_Endoscopy_Polyp_test_0626	0.981799	0.992421
Polyp Endoscopy	MedSAM	external_Endoscopy_Polyp_test_0989	0.980044	0.992887
Polyp Endoscopy	MedSAM	external_Endoscopy_Polyp_test_0349	0.982137	0.991873
Polyp Endoscopy	MedSAM	external_Endoscopy_Polyp_test_0478	0.926674	0.982541
Polyp Endoscopy	MedSAM	external_Endoscopy_Polyp_test_0777	0.970024	0.992078
Polyp Endoscopy	MedSAM	external_Endoscopy_Polyp_test_0804	0.961863	0.990576
Polyp Endoscopy	MedSAM	external_Endoscopy_Polyp_test_0603	0.977404	0.992158
Polyp Endoscopy	MedSAM	external_Endoscopy_Polyp_test_0623	0.989846	0.997656
Polyp Endoscopy	MedSAM	external_Endoscopy_Polyp_test_0506	0.974449	0.991416
Polyp Endoscopy	MedSAM	external_Endoscopy_Polyp_test_0962	0.953559	0.98788
Polyp Endoscopy	MedSAM	external_Endoscopy_Polyp_test_0740	0.989703	0.997361
Polyp Endoscopy	MedSAM	external_Endoscopy_Polyp_test_0485	0.976474	0.998794
Polyp Endoscopy	MedSAM	external_Endoscopy_Polyp_test_0588	0.97967	0.99547
Polyp Endoscopy	MedSAM	external_Endoscopy_Polyp_test_0637	0.982557	0.997264
Polyp Endoscopy	MedSAM	external_Endoscopy_Polyp_test_0007	0.974488	0.988248
Polyp Endoscopy	MedSAM	external_Endoscopy_Polyp_test_0249	0.977394	0.99579
Polyp Endoscopy	MedSAM	external_Endoscopy_Polyp_test_0387	0.980052	0.994157
Polyp Endoscopy	MedSAM	external_Endoscopy_Polyp_test_0604	0.983989	0.995899
Polyp Endoscopy	MedSAM	external_Endoscopy_Polyp_test_0801	0.977784	0.988262
Polyp Endoscopy	MedSAM	external_Endoscopy_Polyp_test_0316	0.952957	0.988742
Polyp Endoscopy	MedSAM	external_Endoscopy_Polyp_test_0179	0.984766	0.997577
Polyp Endoscopy	MedSAM	external_Endoscopy_Polyp_test_0600	0.980893	0.991462
Polyp Endoscopy	MedSAM	external_Endoscopy_Polyp_test_0669	0.987463	0.99525
Polyp Endoscopy	MedSAM	external_Endoscopy_Polyp_test_0192	0.938689	0.959708
Polyp Endoscopy	MedSAM	external_Endoscopy_Polyp_test_0707	0.982061	0.995033
Polyp Endoscopy	MedSAM	external_Endoscopy_Polyp_test_0150	0.984912	0.999324
Polyp Endoscopy	MedSAM	external_Endoscopy_Polyp_test_0366	0.968499	0.997375
Polyp Endoscopy	MedSAM	external_Endoscopy_Polyp_test_0984	0.969212	0.985404
Polyp Endoscopy	MedSAM	external_Endoscopy_Polyp_test_0277	0.985394	0.996235
Polyp Endoscopy	MedSAM	external_Endoscopy_Polyp_test_0660	0.986448	0.997604
Polyp Endoscopy	MedSAM	external_Endoscopy_Polyp_test_0318	0.97201	0.99554
Polyp Endoscopy	MedSAM	external_Endoscopy_Polyp_test_0997	0.947278	0.987233
Polyp Endoscopy	MedSAM	external_Endoscopy_Polyp_test_0028	0.98773	0.99769
Polyp Endoscopy	MedSAM	external_Endoscopy_Polyp_test_0423	0.969108	0.996884
Polyp Endoscopy	MedSAM	external_Endoscopy_Polyp_test_0807	0.970843	0.996336
Polyp Endoscopy	MedSAM	external_Endoscopy_Polyp_test_0841	0.987223	0.995022
Polyp Endoscopy	MedSAM	external_Endoscopy_Polyp_test_0701	0.947987	0.956956
Polyp Endoscopy	MedSAM	external_Endoscopy_Polyp_test_0732	0.981324	0.99228
Polyp Endoscopy	MedSAM	external_Endoscopy_Polyp_test_0895	0.955104	0.980253
Polyp Endoscopy	MedSAM	external_Endoscopy_Polyp_test_0662	0.972383	0.992683
Polyp Endoscopy	MedSAM	external_Endoscopy_Polyp_test_0321	0.977106	0.989121
Polyp Endoscopy	MedSAM	external_Endoscopy_Polyp_test_0141	0.985004	0.997948
Polyp Endoscopy	MedSAM	external_Endoscopy_Polyp_test_0218	0.97096	0.985222
Polyp Endoscopy	MedSAM	external_Endoscopy_Polyp_test_0046	0.980409	0.994877
Polyp Endoscopy	MedSAM	external_Endoscopy_Polyp_test_0896	0.974098	0.994376
Polyp Endoscopy	MedSAM	external_Endoscopy_Polyp_test_0538	0.963873	0.994396
Polyp Endoscopy	MedSAM	external_Endoscopy_Polyp_test_0901	0.974324	0.994201
Polyp Endoscopy	MedSAM	external_Endoscopy_Polyp_test_0865	0.977197	0.994704
Polyp Endoscopy	MedSAM	external_Endoscopy_Polyp_test_0208	0.982385	0.997439
Polyp Endoscopy	MedSAM	external_Endoscopy_Polyp_test_0383	0.985802	0.99647
Polyp Endoscopy	MedSAM	external_Endoscopy_Polyp_test_0750	0.972555	0.995244
Polyp Endoscopy	MedSAM	external_Endoscopy_Polyp_test_0822	0.939842	0.965789
Polyp Endoscopy	MedSAM	external_Endoscopy_Polyp_test_0526	0.983679	0.994102
Polyp Endoscopy	MedSAM	external_Endoscopy_Polyp_test_0785	0.980437	0.993383
Polyp Endoscopy	MedSAM	external_Endoscopy_Polyp_test_0039	0.99469	0.999436
Polyp Endoscopy	MedSAM	external_Endoscopy_Polyp_test_0706	0.983309	0.997483
Polyp Endoscopy	MedSAM	external_Endoscopy_Polyp_test_0748	0.961189	0.996947
Polyp Endoscopy	MedSAM	external_Endoscopy_Polyp_test_0727	0.991922	0.999114
Polyp Endoscopy	MedSAM	external_Endoscopy_Polyp_test_0814	0.981746	0.998927
Polyp Endoscopy	MedSAM	external_Endoscopy_Polyp_test_0090	0.972111	0.999395
Polyp Endoscopy	MedSAM	external_Endoscopy_Polyp_test_0712	0.973742	0.993414
Polyp Endoscopy	MedSAM	external_Endoscopy_Polyp_test_0539	0.992418	0.998946
Polyp Endoscopy	MedSAM	external_Endoscopy_Polyp_test_0980	0.968027	0.99576
Polyp Endoscopy	MedSAM	external_Endoscopy_Polyp_test_0287	0.959438	0.987396
Polyp Endoscopy	MedSAM	external_Endoscopy_Polyp_test_0004	0.96388	0.985151
Polyp Endoscopy	MedSAM	external_Endoscopy_Polyp_test_0061	0.983136	0.992843
Polyp Endoscopy	MedSAM	external_Endoscopy_Polyp_test_0803	0.988067	0.997541
Polyp Endoscopy	MedSAM	external_Endoscopy_Polyp_test_0210	0.966492	0.994176
Polyp Endoscopy	MedSAM	external_Endoscopy_Polyp_test_0708	0.969704	0.992326
Polyp Endoscopy	MedSAM	external_Endoscopy_Polyp_test_0823	0.980002	0.996011
Polyp Endoscopy	MedSAM	external_Endoscopy_Polyp_test_0946	0.976927	0.988464
Polyp Endoscopy	MedSAM	external_Endoscopy_Polyp_test_0800	0.980496	0.99318
Polyp Endoscopy	MedSAM	external_Endoscopy_Polyp_test_0894	0.989108	0.995116
Polyp Endoscopy	MedSAM	external_Endoscopy_Polyp_test_0403	0.87061	0.957074
Polyp Endoscopy	MedSAM	external_Endoscopy_Polyp_test_0111	0.983287	0.997248
Polyp Endoscopy	MedSAM	external_Endoscopy_Polyp_test_0625	0.945415	0.973136
Polyp Endoscopy	MedSAM	external_Endoscopy_Polyp_test_0529	0.979795	0.996814
Polyp Endoscopy	MedSAM	external_Endoscopy_Polyp_test_0939	0.980897	0.995747
Polyp Endoscopy	MedSAM	external_Endoscopy_Polyp_test_0713	0.974264	0.992815
Polyp Endoscopy	MedSAM	external_Endoscopy_Polyp_test_0183	0.981574	0.997202
Polyp Endoscopy	MedSAM	external_Endoscopy_Polyp_test_0627	0.959925	0.988807
Polyp Endoscopy	MedSAM	external_Endoscopy_Polyp_test_0238	0.976408	0.994544
Polyp Endoscopy	MedSAM	external_Endoscopy_Polyp_test_0253	0.977815	0.996416
Polyp Endoscopy	MedSAM	external_Endoscopy_Polyp_test_0460	0.975678	0.991505
Polyp Endoscopy	MedSAM	external_Endoscopy_Polyp_test_0648	0.970089	0.989113
Polyp Endoscopy	MedSAM	external_Endoscopy_Polyp_test_0783	0.967081	0.990014
Polyp Endoscopy	MedSAM	external_Endoscopy_Polyp_test_0106	0.962384	0.992139
Polyp Endoscopy	MedSAM	external_Endoscopy_Polyp_test_0784	0.9787	0.99753
Polyp Endoscopy	MedSAM	external_Endoscopy_Polyp_test_0903	0.988701	0.998206
Polyp Endoscopy	MedSAM	external_Endoscopy_Polyp_test_0802	0.985642	0.997503
Polyp Endoscopy	MedSAM	external_Endoscopy_Polyp_test_0448	0.96784	0.982595
Polyp Endoscopy	MedSAM	external_Endoscopy_Polyp_test_0591	0.982958	0.995903
Polyp Endoscopy	MedSAM	external_Endoscopy_Polyp_test_0695	0.981712	0.99529
Polyp Endoscopy	MedSAM	external_Endoscopy_Polyp_test_0011	0.990664	0.999158
Polyp Endoscopy	MedSAM	external_Endoscopy_Polyp_test_0023	0.950388	0.982264
Polyp Endoscopy	MedSAM	external_Endoscopy_Polyp_test_0521	0.98095	0.994144
Polyp Endoscopy	MedSAM	external_Endoscopy_Polyp_test_0415	0.965006	0.981476
Polyp Endoscopy	MedSAM	external_Endoscopy_Polyp_test_0816	0.977225	0.99056
Polyp Endoscopy	MedSAM	external_Endoscopy_Polyp_test_0963	0.977564	0.996463
Polyp Endoscopy	MedSAM	external_Endoscopy_Polyp_test_0974	0.992065	0.997814
Polyp Endoscopy	MedSAM	external_Endoscopy_Polyp_test_0375	0.967191	0.989345
Polyp Endoscopy	MedSAM	external_Endoscopy_Polyp_test_0244	0.976182	0.988543
Polyp Endoscopy	MedSAM	external_Endoscopy_Polyp_test_0905	0.96746	0.988036
Polyp Endoscopy	MedSAM	external_Endoscopy_Polyp_test_0089	0.953039	0.988517
Polyp Endoscopy	MedSAM	external_Endoscopy_Polyp_test_0329	0.983472	0.995723
Polyp Endoscopy	MedSAM	external_Endoscopy_Polyp_test_0524	0.969759	0.991883
Polyp Endoscopy	MedSAM	external_Endoscopy_Polyp_test_0359	0.963399	0.99384
Polyp Endoscopy	MedSAM	external_Endoscopy_Polyp_test_0273	0.978117	0.991743
Polyp Endoscopy	MedSAM	external_Endoscopy_Polyp_test_0270	0.974177	0.994206
Polyp Endoscopy	MedSAM	external_Endoscopy_Polyp_test_0821	0.980741	0.996367
Polyp Endoscopy	MedSAM	external_Endoscopy_Polyp_test_0091	0.965123	0.980836
Polyp Endoscopy	MedSAM	external_Endoscopy_Polyp_test_0356	0.971394	0.996402
Polyp Endoscopy	MedSAM	external_Endoscopy_Polyp_test_0516	0.975777	0.995884
Polyp Endoscopy	MedSAM	external_Endoscopy_Polyp_test_0369	0.977222	0.995942
Polyp Endoscopy	MedSAM	external_Endoscopy_Polyp_test_0799	0.971438	0.989629
Polyp Endoscopy	MedSAM	external_Endoscopy_Polyp_test_0072	0.982107	0.994978
Polyp Endoscopy	MedSAM	external_Endoscopy_Polyp_test_0467	0.974202	0.988466
Polyp Endoscopy	MedSAM	external_Endoscopy_Polyp_test_0770	0.980076	0.989893
Polyp Endoscopy	MedSAM	external_Endoscopy_Polyp_test_0780	0.975014	0.986493
Polyp Endoscopy	MedSAM	external_Endoscopy_Polyp_test_0826	0.97441	0.993121
Polyp Endoscopy	MedSAM	external_Endoscopy_Polyp_test_0875	0.985356	0.995245
Polyp Endoscopy	MedSAM	external_Endoscopy_Polyp_test_0833	0.977523	0.993459
Polyp Endoscopy	MedSAM	external_Endoscopy_Polyp_test_0861	0.987412	0.999486
Polyp Endoscopy	MedSAM	external_Endoscopy_Polyp_test_0128	0.974355	0.99693
Polyp Endoscopy	MedSAM	external_Endoscopy_Polyp_test_0015	0.986888	0.998742
Polyp Endoscopy	MedSAM	external_Endoscopy_Polyp_test_0486	0.979043	0.995487
Polyp Endoscopy	MedSAM	external_Endoscopy_Polyp_test_0417	0.987789	0.997222
Polyp Endoscopy	MedSAM	external_Endoscopy_Polyp_test_0969	0.984223	0.994245
Polyp Endoscopy	MedSAM	external_Endoscopy_Polyp_test_0948	0.981691	0.992146
Polyp Endoscopy	MedSAM	external_Endoscopy_Polyp_test_0300	0.978621	0.999516
Polyp Endoscopy	MedSAM	external_Endoscopy_Polyp_test_0996	0.966604	0.984838
Polyp Endoscopy	MedSAM	external_Endoscopy_Polyp_test_0322	0.98371	0.991737
Polyp Endoscopy	MedSAM	external_Endoscopy_Polyp_test_0810	0.976076	0.986883
Polyp Endoscopy	MedSAM	external_Endoscopy_Polyp_test_0189	0.974453	0.991324
Polyp Endoscopy	MedSAM	external_Endoscopy_Polyp_test_0040	0.965419	0.998164
Polyp Endoscopy	MedSAM	external_Endoscopy_Polyp_test_0441	0.962487	0.993442
Polyp Endoscopy	MedSAM	external_Endoscopy_Polyp_test_0293	0.972604	0.99229
Polyp Endoscopy	MedSAM	external_Endoscopy_Polyp_test_0025	0.966623	0.990201
Polyp Endoscopy	MedSAM	external_Endoscopy_Polyp_test_0154	0.975915	0.991229
Polyp Endoscopy	MedSAM	external_Endoscopy_Polyp_test_0664	0.981038	0.992259
Polyp Endoscopy	MedSAM	external_Endoscopy_Polyp_test_0848	0.978438	0.98968
Polyp Endoscopy	MedSAM	external_Endoscopy_Polyp_test_0693	0.980172	0.995876
Polyp Endoscopy	MedSAM	external_Endoscopy_Polyp_test_0052	0.961894	0.994986
Polyp Endoscopy	MedSAM	external_Endoscopy_Polyp_test_0898	0.965098	0.975691
Polyp Endoscopy	MedSAM	external_Endoscopy_Polyp_test_0647	0.963374	0.98424
Polyp Endoscopy	MedSAM	external_Endoscopy_Polyp_test_0165	0.989717	0.999453
Polyp Endoscopy	MedSAM	external_Endoscopy_Polyp_test_0952	0.938371	0.979751
Polyp Endoscopy	MedSAM	external_Endoscopy_Polyp_test_0394	0.958338	0.972571
Polyp Endoscopy	MedSAM	external_Endoscopy_Polyp_test_0935	0.970258	0.991593
Polyp Endoscopy	MedSAM	external_Endoscopy_Polyp_test_0113	0.985926	0.999039
Polyp Endoscopy	MedSAM	external_Endoscopy_Polyp_test_0226	0.971466	0.996713
Polyp Endoscopy	MedSAM	external_Endoscopy_Polyp_test_0319	0.984517	0.994
Polyp Endoscopy	MedSAM	external_Endoscopy_Polyp_test_0519	0.962715	0.992021
Polyp Endoscopy	MedSAM	external_Endoscopy_Polyp_test_0082	0.971431	0.991636
Polyp Endoscopy	MedSAM	external_Endoscopy_Polyp_test_0536	0.982193	0.992518
Polyp Endoscopy	MedSAM	external_Endoscopy_Polyp_test_0070	0.965666	0.980842
Polyp Endoscopy	MedSAM	external_Endoscopy_Polyp_test_0595	0.967039	0.992629
Polyp Endoscopy	MedSAM	external_Endoscopy_Polyp_test_0975	0.968916	0.989508
Polyp Endoscopy	MedSAM	external_Endoscopy_Polyp_test_0972	0.987532	0.997864
Polyp Endoscopy	MedSAM	external_Endoscopy_Polyp_test_0135	0.985983	0.997194
Polyp Endoscopy	MedSAM	external_Endoscopy_Polyp_test_0468	0.979296	0.997447
Polyp Endoscopy	MedSAM	external_Endoscopy_Polyp_test_0880	0.960302	0.992731
Polyp Endoscopy	MedSAM	external_Endoscopy_Polyp_test_0742	0.972145	0.992911
Polyp Endoscopy	MedSAM	external_Endoscopy_Polyp_test_0735	0.972238	0.984959
Polyp Endoscopy	MedSAM	external_Endoscopy_Polyp_test_0404	0.971552	0.994727
Polyp Endoscopy	MedSAM	external_Endoscopy_Polyp_test_0685	0.989731	0.998929
Polyp Endoscopy	MedSAM	external_Endoscopy_Polyp_test_0230	0.96824	0.987492
Polyp Endoscopy	MedSAM	external_Endoscopy_Polyp_test_0983	0.96051	0.975067
Polyp Endoscopy	MedSAM	external_Endoscopy_Polyp_test_0555	0.962434	0.987187
Polyp Endoscopy	MedSAM	external_Endoscopy_Polyp_test_0081	0.943294	0.999497
Polyp Endoscopy	MedSAM	external_Endoscopy_Polyp_test_0741	0.967821	0.98186
Polyp Endoscopy	MedSAM	external_Endoscopy_Polyp_test_0400	0.976528	0.991311
Polyp Endoscopy	MedSAM	external_Endoscopy_Polyp_test_0416	0.965925	0.986761
Polyp Endoscopy	MedSAM	external_Endoscopy_Polyp_test_0173	0.96873	0.994812
Polyp Endoscopy	MedSAM	external_Endoscopy_Polyp_test_0640	0.980336	0.992798
Polyp Endoscopy	MedSAM	external_Endoscopy_Polyp_test_0251	0.981355	0.992809
Polyp Endoscopy	MedSAM	external_Endoscopy_Polyp_test_0733	0.961379	0.994953
Polyp Endoscopy	MedSAM	external_Endoscopy_Polyp_test_0602	0.980576	0.995099
Polyp Endoscopy	MedSAM	external_Endoscopy_Polyp_test_0325	0.973425	0.993997
Polyp Endoscopy	MedSAM	external_Endoscopy_Polyp_test_0219	0.966878	0.992602
Polyp Endoscopy	MedSAM	external_Endoscopy_Polyp_test_0385	0.974564	0.993095
Polyp Endoscopy	MedSAM	external_Endoscopy_Polyp_test_0389	0.954523	0.989213
Polyp Endoscopy	MedSAM	external_Endoscopy_Polyp_test_0098	0.97139	0.989849
Polyp Endoscopy	MedSAM	external_Endoscopy_Polyp_test_0427	0.971377	0.996719
Polyp Endoscopy	MedSAM	external_Endoscopy_Polyp_test_0586	0.958648	0.978158
Polyp Endoscopy	MedSAM	external_Endoscopy_Polyp_test_0955	0.972972	0.994627
Polyp Endoscopy	MedSAM	external_Endoscopy_Polyp_test_0917	0.987764	0.997235
Polyp Endoscopy	MedSAM	external_Endoscopy_Polyp_test_0596	0.96121	0.980734
Polyp Endoscopy	MedSAM	external_Endoscopy_Polyp_test_0719	0.961419	0.970742
Polyp Endoscopy	MedSAM	external_Endoscopy_Polyp_test_0854	0.96338	0.98264
Polyp Endoscopy	MedSAM	external_Endoscopy_Polyp_test_0938	0.977978	0.994906
Polyp Endoscopy	MedSAM	external_Endoscopy_Polyp_test_0439	0.958788	0.991804
Polyp Endoscopy	MedSAM	external_Endoscopy_Polyp_test_0840	0.990759	0.998216
Polyp Endoscopy	MedSAM	external_Endoscopy_Polyp_test_0450	0.98891	0.997265
Polyp Endoscopy	MedSAM	external_Endoscopy_Polyp_test_0764	0.977908	0.990992
Polyp Endoscopy	MedSAM	external_Endoscopy_Polyp_test_0863	0.986002	0.997254
Polyp Endoscopy	MedSAM	external_Endoscopy_Polyp_test_0940	0.97064	0.996592
Polyp Endoscopy	MedSAM	external_Endoscopy_Polyp_test_0752	0.971148	0.992304
Polyp Endoscopy	MedSAM	external_Endoscopy_Polyp_test_0690	0.977659	0.992061
Polyp Endoscopy	MedSAM	external_Endoscopy_Polyp_test_0971	0.971333	0.995166
Polyp Endoscopy	MedSAM	external_Endoscopy_Polyp_test_0589	0.98176	0.997274
Polyp Endoscopy	MedSAM	external_Endoscopy_Polyp_test_0872	0.969321	0.997243
Polyp Endoscopy	MedSAM	external_Endoscopy_Polyp_test_0267	0.974937	0.992591
Polyp Endoscopy	MedSAM	external_Endoscopy_Polyp_test_0353	0.950071	0.968189
Polyp Endoscopy	MedSAM	external_Endoscopy_Polyp_test_0871	0.975011	0.994607
Polyp Endoscopy	MedSAM	external_Endoscopy_Polyp_test_0100	0.956744	0.994429
Polyp Endoscopy	MedSAM	external_Endoscopy_Polyp_test_0621	0.966934	0.996561
Polyp Endoscopy	MedSAM	external_Endoscopy_Polyp_test_0050	0.970412	0.9927
Polyp Endoscopy	MedSAM	external_Endoscopy_Polyp_test_0341	0.983706	0.992357
Polyp Endoscopy	MedSAM	external_Endoscopy_Polyp_test_0828	0.983707	0.999096
Polyp Endoscopy	MedSAM	external_Endoscopy_Polyp_test_0126	0.964628	0.975371
Polyp Endoscopy	MedSAM	external_Endoscopy_Polyp_test_0574	0.973003	0.995599
Polyp Endoscopy	MedSAM	external_Endoscopy_Polyp_test_0242	0.983499	0.996934
Polyp Endoscopy	MedSAM	external_Endoscopy_Polyp_test_0675	0.979364	0.995383
Polyp Endoscopy	MedSAM	external_Endoscopy_Polyp_test_0295	0.973725	0.998556
Polyp Endoscopy	MedSAM	external_Endoscopy_Polyp_test_0576	0.974121	0.996726
Polyp Endoscopy	MedSAM	external_Endoscopy_Polyp_test_0753	0.979435	0.990598
Polyp Endoscopy	MedSAM	external_Endoscopy_Polyp_test_0813	0.987935	0.996535
Polyp Endoscopy	MedSAM	external_Endoscopy_Polyp_test_0125	0.988276	0.998329
Polyp Endoscopy	MedSAM	external_Endoscopy_Polyp_test_0553	0.97269	0.987198
Polyp Endoscopy	MedSAM	external_Endoscopy_Polyp_test_0717	0.980358	0.993592
Polyp Endoscopy	MedSAM	external_Endoscopy_Polyp_test_0517	0.973978	0.993185
Polyp Endoscopy	MedSAM	external_Endoscopy_Polyp_test_0298	0.922375	0.951068
Polyp Endoscopy	MedSAM	external_Endoscopy_Polyp_test_0458	0.979296	0.996039
Polyp Endoscopy	MedSAM	external_Endoscopy_Polyp_test_0429	0.97929	0.995723
Polyp Endoscopy	MedSAM	external_Endoscopy_Polyp_test_0771	0.983979	0.993588
Polyp Endoscopy	MedSAM	external_Endoscopy_Polyp_test_0055	0.96052	0.987043
Polyp Endoscopy	MedSAM	external_Endoscopy_Polyp_test_0858	0.989781	0.9978
Polyp Endoscopy	MedSAM	external_Endoscopy_Polyp_test_0944	0.988647	0.998413
Polyp Endoscopy	MedSAM	external_Endoscopy_Polyp_test_0303	0.978433	0.991768
Polyp Endoscopy	MedSAM	external_Endoscopy_Polyp_test_0754	0.980797	0.995561
Polyp Endoscopy	MedSAM	external_Endoscopy_Polyp_test_0511	0.962341	0.983469
Polyp Endoscopy	MedSAM	external_Endoscopy_Polyp_test_0248	0.985359	0.991828
Polyp Endoscopy	MedSAM	external_Endoscopy_Polyp_test_0849	0.98826	0.996624
Polyp Endoscopy	MedSAM	external_Endoscopy_Polyp_test_0020	0.985099	0.999039
Polyp Endoscopy	MedSAM	external_Endoscopy_Polyp_test_0079	0.962222	0.992014
Polyp Endoscopy	MedSAM	external_Endoscopy_Polyp_test_0846	0.963553	0.987084
Polyp Endoscopy	MedSAM	external_Endoscopy_Polyp_test_0042	0.996161	0.999761
Polyp Endoscopy	MedSAM	external_Endoscopy_Polyp_test_0483	0.952208	0.981754
Polyp Endoscopy	MedSAM	external_Endoscopy_Polyp_test_0624	0.9712	0.996824
Polyp Endoscopy	MedSAM	external_Endoscopy_Polyp_test_0933	0.98811	0.99766
Polyp Endoscopy	MedSAM	external_Endoscopy_Polyp_test_0367	0.980978	0.992681
Polyp Endoscopy	MedSAM	external_Endoscopy_Polyp_test_0265	0.984084	0.995509
Polyp Endoscopy	MedSAM	external_Endoscopy_Polyp_test_0361	0.968483	0.993603
Polyp Endoscopy	MedSAM	external_Endoscopy_Polyp_test_0882	0.97897	0.998314
Polyp Endoscopy	MedSAM	external_Endoscopy_Polyp_test_0692	0.988665	0.997737
Polyp Endoscopy	MedSAM	external_Endoscopy_Polyp_test_0885	0.97695	0.999306
Polyp Endoscopy	MedSAM	external_Endoscopy_Polyp_test_0902	0.979988	0.992562
Polyp Endoscopy	MedSAM	external_Endoscopy_Polyp_test_0615	0.967305	0.994469
Polyp Endoscopy	MedSAM	external_Endoscopy_Polyp_test_0678	0.975261	0.983787
Polyp Endoscopy	MedSAM	external_Endoscopy_Polyp_test_0205	0.967299	0.994514
Polyp Endoscopy	MedSAM	external_Endoscopy_Polyp_test_0138	0.966426	0.994105
Polyp Endoscopy	MedSAM	external_Endoscopy_Polyp_test_0002	0.980692	0.992063
Polyp Endoscopy	MedSAM	external_Endoscopy_Polyp_test_0580	0.986849	0.998073
Polyp Endoscopy	MedSAM	external_Endoscopy_Polyp_test_0847	0.980516	0.99475
Polyp Endoscopy	MedSAM	external_Endoscopy_Polyp_test_0320	0.97516	0.993748
Polyp Endoscopy	MedSAM	external_Endoscopy_Polyp_test_0655	0.990895	0.996157
Polyp Endoscopy	MedSAM	external_Endoscopy_Polyp_test_0688	0.977559	0.998215
Polyp Endoscopy	MedSAM	external_Endoscopy_Polyp_test_0184	0.985659	0.998412
Polyp Endoscopy	MedSAM	external_Endoscopy_Polyp_test_0118	0.943136	0.962855
Polyp Endoscopy	MedSAM	external_Endoscopy_Polyp_test_0503	0.97808	0.99794
Polyp Endoscopy	MedSAM	external_Endoscopy_Polyp_test_0835	0.979496	0.997871
Polyp Endoscopy	MedSAM	external_Endoscopy_Polyp_test_0914	0.966196	0.991887
Polyp Endoscopy	MedSAM	external_Endoscopy_Polyp_test_0276	0.98462	0.991979
Polyp Endoscopy	MedSAM	external_Endoscopy_Polyp_test_0045	0.975454	0.994068
Polyp Endoscopy	MedSAM	external_Endoscopy_Polyp_test_0716	0.980646	0.993096
Polyp Endoscopy	MedSAM	external_Endoscopy_Polyp_test_0109	0.971866	0.987042
Polyp Endoscopy	MedSAM	external_Endoscopy_Polyp_test_0382	0.974677	0.997591
Polyp Endoscopy	MedSAM	external_Endoscopy_Polyp_test_0837	0.963266	0.998378
Polyp Endoscopy	MedSAM	external_Endoscopy_Polyp_test_0970	0.975671	0.993304
Polyp Endoscopy	MedSAM	external_Endoscopy_Polyp_test_0347	0.97084	0.997842
Polyp Endoscopy	MedSAM	external_Endoscopy_Polyp_test_0231	0.977384	0.993048
Polyp Endoscopy	MedSAM	external_Endoscopy_Polyp_test_0110	0.985237	0.998238
Polyp Endoscopy	MedSAM	external_Endoscopy_Polyp_test_0449	0.942811	0.972951
Polyp Endoscopy	MedSAM	external_Endoscopy_Polyp_test_0819	0.98853	0.997518
Polyp Endoscopy	MedSAM	external_Endoscopy_Polyp_test_0548	0.978857	0.992558
Polyp Endoscopy	MedSAM	external_Endoscopy_Polyp_test_0272	0.96717	0.984926
Polyp Endoscopy	MedSAM	external_Endoscopy_Polyp_test_0380	0.964795	0.996062
Polyp Endoscopy	MedSAM	external_Endoscopy_Polyp_test_0979	0.982595	0.994737
Polyp Endoscopy	MedSAM	external_Endoscopy_Polyp_test_0398	0.967565	0.985682
Polyp Endoscopy	MedSAM	external_Endoscopy_Polyp_test_0965	0.976088	0.990225
Polyp Endoscopy	MedSAM	external_Endoscopy_Polyp_test_0168	0.986745	0.997294
Polyp Endoscopy	MedSAM	external_Endoscopy_Polyp_test_0399	0.990945	0.99822
Polyp Endoscopy	MedSAM	external_Endoscopy_Polyp_test_0913	0.978498	0.999684
Polyp Endoscopy	MedSAM	external_Endoscopy_Polyp_test_0643	0.973905	0.987583
Polyp Endoscopy	MedSAM	external_Endoscopy_Polyp_test_0235	0.982499	0.995741
Polyp Endoscopy	MedSAM	external_Endoscopy_Polyp_test_0504	0.985024	0.997813
Polyp Endoscopy	MedSAM	external_Endoscopy_Polyp_test_0575	0.958802	0.985736
Polyp Endoscopy	MedSAM	external_Endoscopy_Polyp_test_0535	0.978786	0.995355
Polyp Endoscopy	MedSAM	external_Endoscopy_Polyp_test_0756	0.964638	0.978969
Polyp Endoscopy	MedSAM	external_Endoscopy_Polyp_test_0491	0.980047	0.988885
Polyp Endoscopy	MedSAM	external_Endoscopy_Polyp_test_0009	0.979629	0.99058
Polyp Endoscopy	MedSAM	external_Endoscopy_Polyp_test_0264	0.979528	0.998736
Polyp Endoscopy	MedSAM	external_Endoscopy_Polyp_test_0570	0.973067	0.996175
Polyp Endoscopy	MedSAM	external_Endoscopy_Polyp_test_0261	0.987948	0.998639
Polyp Endoscopy	MedSAM	external_Endoscopy_Polyp_test_0598	0.978808	0.995404
Polyp Endoscopy	MedSAM	external_Endoscopy_Polyp_test_0721	0.978414	0.994477
Polyp Endoscopy	MedSAM	external_Endoscopy_Polyp_test_0426	0.972576	0.994134
Polyp Endoscopy	MedSAM	external_Endoscopy_Polyp_test_0599	0.967495	0.988005
Polyp Endoscopy	MedSAM	external_Endoscopy_Polyp_test_0252	0.971455	0.991631
Polyp Endoscopy	MedSAM	external_Endoscopy_Polyp_test_0522	0.932811	0.948325
Polyp Endoscopy	MedSAM	external_Endoscopy_Polyp_test_0104	0.984255	0.993743
Polyp Endoscopy	MedSAM	external_Endoscopy_Polyp_test_0331	0.985525	0.994737
Polyp Endoscopy	MedSAM	external_Endoscopy_Polyp_test_0255	0.986731	0.997142
Polyp Endoscopy	MedSAM	external_Endoscopy_Polyp_test_0407	0.971879	0.979353
Polyp Endoscopy	MedSAM	external_Endoscopy_Polyp_test_0533	0.980357	0.994561
Polyp Endoscopy	MedSAM	external_Endoscopy_Polyp_test_0473	0.985791	0.99581
Polyp Endoscopy	MedSAM	external_Endoscopy_Polyp_test_0489	0.983006	0.997463
Polyp Endoscopy	MedSAM	external_Endoscopy_Polyp_test_0845	0.973945	0.988382
Polyp Endoscopy	MedSAM	external_Endoscopy_Polyp_test_0440	0.965432	0.98035
Polyp Endoscopy	MedSAM	external_Endoscopy_Polyp_test_0455	0.985278	0.996952
Polyp Endoscopy	MedSAM	external_Endoscopy_Polyp_test_0171	0.988495	0.998559
Polyp Endoscopy	MedSAM	external_Endoscopy_Polyp_test_0140	0.990365	0.998975
Polyp Endoscopy	MedSAM	external_Endoscopy_Polyp_test_0433	0.988767	0.994763
Polyp Endoscopy	MedSAM	external_Endoscopy_Polyp_test_0788	0.982666	0.9961
Polyp Endoscopy	MedSAM	external_Endoscopy_Polyp_test_0409	0.971545	0.992181
Polyp Endoscopy	MedSAM	external_Endoscopy_Polyp_test_0682	0.953166	0.973908
Polyp Endoscopy	MedSAM	external_Endoscopy_Polyp_test_0275	0.978199	0.985648
Polyp Endoscopy	MedSAM	external_Endoscopy_Polyp_test_0163	0.980398	0.998939
Polyp Endoscopy	MedSAM	external_Endoscopy_Polyp_test_0051	0.983646	0.998744
Polyp Endoscopy	MedSAM	external_Endoscopy_Polyp_test_0537	0.974557	0.997136
Polyp Endoscopy	MedSAM	external_Endoscopy_Polyp_test_0982	0.963433	0.982911
Polyp Endoscopy	MedSAM	external_Endoscopy_Polyp_test_0978	0.987342	0.994904
Polyp Endoscopy	MedSAM	external_Endoscopy_Polyp_test_0442	0.981753	0.988492
Polyp Endoscopy	MedSAM	external_Endoscopy_Polyp_test_0760	0.96564	0.982545
Polyp Endoscopy	MedSAM	external_Endoscopy_Polyp_test_0757	0.960555	0.99225
Polyp Endoscopy	MedSAM	external_Endoscopy_Polyp_test_0919	0.966339	0.989533
Polyp Endoscopy	MedSAM	external_Endoscopy_Polyp_test_0768	0.97461	0.995895
Polyp Endoscopy	MedSAM	external_Endoscopy_Polyp_test_0747	0.979495	0.993012
Polyp Endoscopy	MedSAM	external_Endoscopy_Polyp_test_0614	0.979345	0.993428
Polyp Endoscopy	MedSAM	external_Endoscopy_Polyp_test_0908	0.983981	0.997712
Polyp Endoscopy	MedSAM	external_Endoscopy_Polyp_test_0672	0.989436	0.998356
Polyp Endoscopy	MedSAM	external_Endoscopy_Polyp_test_0008	0.972739	0.994442
Polyp Endoscopy	MedSAM	external_Endoscopy_Polyp_test_0296	0.964917	0.993811
Polyp Endoscopy	MedSAM	external_Endoscopy_Polyp_test_0057	0.974759	0.9949
Polyp Endoscopy	MedSAM	external_Endoscopy_Polyp_test_0739	0.983509	0.993541
Polyp Endoscopy	MedSAM	external_Endoscopy_Polyp_test_0121	0.959418	0.992208
Polyp Endoscopy	MedSAM	external_Endoscopy_Polyp_test_0095	0.977649	0.994794
Polyp Endoscopy	MedSAM	external_Endoscopy_Polyp_test_0950	0.978067	0.992208
Polyp Endoscopy	MedSAM	external_Endoscopy_Polyp_test_0584	0.975488	0.992047
Polyp Endoscopy	MedSAM	external_Endoscopy_Polyp_test_0824	0.986265	0.995674
Polyp Endoscopy	MedSAM	external_Endoscopy_Polyp_test_0546	0.983264	0.998045
Polyp Endoscopy	MedSAM	external_Endoscopy_Polyp_test_0227	0.968629	0.993325
Polyp Endoscopy	MedSAM	external_Endoscopy_Polyp_test_0159	0.981994	0.995835
Polyp Endoscopy	MedSAM	external_Endoscopy_Polyp_test_0317	0.968476	0.979022
Polyp Endoscopy	MedSAM	external_Endoscopy_Polyp_test_0773	0.976511	0.993903
Polyp Endoscopy	MedSAM	external_Endoscopy_Polyp_test_0941	0.986068	0.996214
Polyp Endoscopy	MedSAM	external_Endoscopy_Polyp_test_0197	0.975919	0.998112
Polyp Endoscopy	MedSAM	external_Endoscopy_Polyp_test_0666	0.983944	0.997488
Polyp Endoscopy	MedSAM	external_Endoscopy_Polyp_test_0302	0.981636	0.995584
Polyp Endoscopy	MedSAM	external_Endoscopy_Polyp_test_0195	0.983591	0.996441
Polyp Endoscopy	MedSAM	external_Endoscopy_Polyp_test_0884	0.95298	0.98727
Polyp Endoscopy	MedSAM	external_Endoscopy_Polyp_test_0014	0.960073	0.985835
Polyp Endoscopy	MedSAM	external_Endoscopy_Polyp_test_0888	0.976098	0.993198
Polyp Endoscopy	MedSAM	external_Endoscopy_Polyp_test_0966	0.980062	0.994299
Polyp Endoscopy	MedSAM	external_Endoscopy_Polyp_test_0406	0.972865	0.993975
Polyp Endoscopy	MedSAM	external_Endoscopy_Polyp_test_0714	0.984544	0.997339
Polyp Endoscopy	MedSAM	external_Endoscopy_Polyp_test_0146	0.981256	0.993137
Polyp Endoscopy	MedSAM	external_Endoscopy_Polyp_test_0622	0.976501	0.990111
Polyp Endoscopy	MedSAM	external_Endoscopy_Polyp_test_0820	0.969885	0.996528
Polyp Endoscopy	MedSAM	external_Endoscopy_Polyp_test_0401	0.987981	0.996264
Polyp Endoscopy	MedSAM	external_Endoscopy_Polyp_test_0561	0.985024	0.998021
Polyp Endoscopy	MedSAM	external_Endoscopy_Polyp_test_0073	0.946252	0.993795
Polyp Endoscopy	MedSAM	external_Endoscopy_Polyp_test_0337	0.980717	0.998144
Polyp Endoscopy	MedSAM	external_Endoscopy_Polyp_test_0086	0.974135	0.989181
Polyp Endoscopy	MedSAM	external_Endoscopy_Polyp_test_0101	0.974013	0.994619
Polyp Endoscopy	MedSAM	external_Endoscopy_Polyp_test_0115	0.973636	0.996221
Polyp Endoscopy	MedSAM	external_Endoscopy_Polyp_test_0582	0.983194	0.99562
Polyp Endoscopy	MedSAM	external_Endoscopy_Polyp_test_0471	0.957688	0.979997
Polyp Endoscopy	MedSAM	external_Endoscopy_Polyp_test_0021	0.977519	0.990059
Polyp Endoscopy	MedSAM	external_Endoscopy_Polyp_test_0032	0.9786	0.99405
Polyp Endoscopy	MedSAM	external_Endoscopy_Polyp_test_0351	0.97222	0.993747
Polyp Endoscopy	MedSAM	external_Endoscopy_Polyp_test_0314	0.974617	0.991715
Polyp Endoscopy	MedSAM	external_Endoscopy_Polyp_test_0221	0.951932	0.967374
Polyp Endoscopy	MedSAM	external_Endoscopy_Polyp_test_0476	0.976	0.995214
Polyp Endoscopy	MedSAM	external_Endoscopy_Polyp_test_0446	0.970493	0.991677
Polyp Endoscopy	MedSAM	external_Endoscopy_Polyp_test_0628	0.977033	0.992474
Polyp Endoscopy	MedSAM	external_Endoscopy_Polyp_test_0670	0.960458	0.988174
Polyp Endoscopy	MedSAM	external_Endoscopy_Polyp_test_0925	0.964768	0.985527
Polyp Endoscopy	MedSAM	external_Endoscopy_Polyp_test_0348	0.961875	0.993408
Polyp Endoscopy	MedSAM	external_Endoscopy_Polyp_test_0954	0.986306	0.999127
Polyp Endoscopy	MedSAM	external_Endoscopy_Polyp_test_0342	0.974232	0.996159
Polyp Endoscopy	MedSAM	external_Endoscopy_Polyp_test_0677	0.959321	0.977948
Polyp Endoscopy	MedSAM	external_Endoscopy_Polyp_test_0912	0.978919	0.990645
Polyp Endoscopy	MedSAM	external_Endoscopy_Polyp_test_0487	0.98213	0.998827
Polyp Endoscopy	MedSAM	external_Endoscopy_Polyp_test_0182	0.989816	0.997349
Polyp Endoscopy	MedSAM	external_Endoscopy_Polyp_test_0438	0.986613	0.995861
Polyp Endoscopy	MedSAM	external_Endoscopy_Polyp_test_0269	0.969027	0.9908
Polyp Endoscopy	MedSAM	external_Endoscopy_Polyp_test_0809	0.98023	0.995186
Polyp Endoscopy	MedSAM	external_Endoscopy_Polyp_test_0103	0.97904	0.990557
Polyp Endoscopy	MedSAM	external_Endoscopy_Polyp_test_0445	0.974586	0.991893
Polyp Endoscopy	MedSAM	external_Endoscopy_Polyp_test_0172	0.974348	0.993773
Polyp Endoscopy	MedSAM	external_Endoscopy_Polyp_test_0652	0.982674	0.99543
Polyp Endoscopy	MedSAM	external_Endoscopy_Polyp_test_0869	0.98194	0.993661
Polyp Endoscopy	MedSAM	external_Endoscopy_Polyp_test_0229	0.981895	0.997393
Polyp Endoscopy	MedSAM	external_Endoscopy_Polyp_test_0547	0.96886	0.997224
Polyp Endoscopy	MedSAM	external_Endoscopy_Polyp_test_0585	0.978781	0.998044
Polyp Endoscopy	MedSAM	external_Endoscopy_Polyp_test_0968	0.983136	0.996341
Polyp Endoscopy	MedSAM	external_Endoscopy_Polyp_test_0059	0.9677	0.981047
Polyp Endoscopy	MedSAM	external_Endoscopy_Polyp_test_0474	0.980771	0.997523
Polyp Endoscopy	MedSAM	external_Endoscopy_Polyp_test_0904	0.975517	0.990678
Polyp Endoscopy	MedSAM	external_Endoscopy_Polyp_test_0437	0.973577	0.990009
Polyp Endoscopy	MedSAM	external_Endoscopy_Polyp_test_0223	0.972555	0.98655
Polyp Endoscopy	MedSAM	external_Endoscopy_Polyp_test_0294	0.939061	0.968416
Polyp Endoscopy	MedSAM	external_Endoscopy_Polyp_test_0808	0.975165	0.984979
Polyp Endoscopy	MedSAM	external_Endoscopy_Polyp_test_0883	0.971318	0.996889
Polyp Endoscopy	MedSAM	external_Endoscopy_Polyp_test_0653	0.977399	0.995907
Polyp Endoscopy	MedSAM	external_Endoscopy_Polyp_test_0194	0.982909	0.99676
Polyp Endoscopy	MedSAM	external_Endoscopy_Polyp_test_0496	0.980018	0.995807
Polyp Endoscopy	MedSAM	external_Endoscopy_Polyp_test_0220	0.978052	0.989957
Polyp Endoscopy	MedSAM	external_Endoscopy_Polyp_test_0170	0.990814	0.998289
Polyp Endoscopy	MedSAM	external_Endoscopy_Polyp_test_0153	0.979516	0.99578
Polyp Endoscopy	MedSAM	external_Endoscopy_Polyp_test_0148	0.988316	0.99867
Polyp Endoscopy	MedSAM	external_Endoscopy_Polyp_test_0420	0.966123	0.980636
Polyp Endoscopy	MedSAM	external_Endoscopy_Polyp_test_0063	0.966562	0.989208
Polyp Endoscopy	MedSAM	external_Endoscopy_Polyp_test_0864	0.944308	0.991887
Polyp Endoscopy	MedSAM	external_Endoscopy_Polyp_test_0758	0.980495	0.992119
Polyp Endoscopy	MedSAM	external_Endoscopy_Polyp_test_0031	0.973828	0.989993
Polyp Endoscopy	MedSAM	external_Endoscopy_Polyp_test_0697	0.98078	0.995638
Polyp Endoscopy	MedSAM	external_Endoscopy_Polyp_test_0469	0.981303	0.998041
Polyp Endoscopy	MedSAM	external_Endoscopy_Polyp_test_0797	0.988351	0.998782
Polyp Endoscopy	MedSAM	external_Endoscopy_Polyp_test_0607	0.980848	0.996705
Polyp Endoscopy	MedSAM	external_Endoscopy_Polyp_test_0346	0.973573	0.987706
Polyp Endoscopy	MedSAM	external_Endoscopy_Polyp_test_0834	0.989048	0.997563
Polyp Endoscopy	MedSAM	external_Endoscopy_Polyp_test_0060	0.96819	0.995019
Polyp Endoscopy	MedSAM	external_Endoscopy_Polyp_test_0222	0.981437	0.995818
Polyp Endoscopy	MedSAM	external_Endoscopy_Polyp_test_0211	0.953679	0.991902
Polyp Endoscopy	MedSAM	external_Endoscopy_Polyp_test_0071	0.970253	0.995307
Polyp Endoscopy	MedSAM	external_Endoscopy_Polyp_test_0188	0.954366	0.990144
Polyp Endoscopy	MedSAM	external_Endoscopy_Polyp_test_0054	0.980683	0.995276
Polyp Endoscopy	MedSAM	external_Endoscopy_Polyp_test_0892	0.979761	0.991135
Polyp Endoscopy	MedSAM	external_Endoscopy_Polyp_test_0656	0.96872	0.987705
Polyp Endoscopy	MedSAM	external_Endoscopy_Polyp_test_0236	0.923458	0.960682
Polyp Endoscopy	MedSAM	external_Endoscopy_Polyp_test_0953	0.978818	0.989697
Polyp Endoscopy	MedSAM	external_Endoscopy_Polyp_test_0699	0.988189	0.998853
Polyp Endoscopy	MedSAM	external_Endoscopy_Polyp_test_0164	0.96224	0.993441
Polyp Endoscopy	MedSAM	external_Endoscopy_Polyp_test_0262	0.98083	0.995783
Polyp Endoscopy	MedSAM	external_Endoscopy_Polyp_test_0343	0.97161	0.991902
Polyp Endoscopy	MedSAM	external_Endoscopy_Polyp_test_0297	0.974319	0.996064
Polyp Endoscopy	MedSAM	external_Endoscopy_Polyp_test_0728	0.977529	0.990273
Polyp Endoscopy	MedSAM	external_Endoscopy_Polyp_test_0513	0.983269	0.996617
Polyp Endoscopy	MedSAM	external_Endoscopy_Polyp_test_0381	0.960177	0.9913
Polyp Endoscopy	MedSAM	external_Endoscopy_Polyp_test_0909	0.977092	0.988962
Polyp Endoscopy	MedSAM	external_Endoscopy_Polyp_test_0981	0.977632	0.991566
Polyp Endoscopy	MedSAM	external_Endoscopy_Polyp_test_0425	0.977302	0.99382
Polyp Endoscopy	MedSAM	external_Endoscopy_Polyp_test_0683	0.976764	0.995033
Polyp Endoscopy	MedSAM	external_Endoscopy_Polyp_test_0616	0.969636	0.992545
Polyp Endoscopy	MedSAM	external_Endoscopy_Polyp_test_0233	0.969501	0.98795
Polyp Endoscopy	MedSAM	external_Endoscopy_Polyp_test_0336	0.984012	0.996954
Polyp Endoscopy	MedSAM	external_Endoscopy_Polyp_test_0583	0.970927	0.993914
Polyp Endoscopy	MedSAM	external_Endoscopy_Polyp_test_0157	0.976242	0.983664
Polyp Endoscopy	MedSAM	external_Endoscopy_Polyp_test_0528	0.968037	0.98777
Polyp Endoscopy	MedSAM	external_Endoscopy_Polyp_test_0451	0.936668	0.970854
Polyp Endoscopy	MedSAM	external_Endoscopy_Polyp_test_0323	0.988808	0.996422
Polyp Endoscopy	MedSAM	external_Endoscopy_Polyp_test_0122	0.963198	0.988182
Polyp Endoscopy	MedSAM	external_Endoscopy_Polyp_test_0923	0.981701	0.992975
Polyp Endoscopy	MedSAM	external_Endoscopy_Polyp_test_0831	0.983629	0.993668
Polyp Endoscopy	MedSAM	external_Endoscopy_Polyp_test_0340	0.971372	0.991386
Polyp Endoscopy	MedSAM	external_Endoscopy_Polyp_test_0951	0.96069	0.988604
Polyp Endoscopy	MedSAM	external_Endoscopy_Polyp_test_0673	0.979735	0.990855
Polyp Endoscopy	MedSAM	external_Endoscopy_Polyp_test_0481	0.977923	0.999646
Polyp Endoscopy	MedSAM	external_Endoscopy_Polyp_test_0500	0.981734	0.998262
Polyp Endoscopy	MedSAM	external_Endoscopy_Polyp_test_0402	0.981347	0.995541
Polyp Endoscopy	MedSAM	external_Endoscopy_Polyp_test_0364	0.966651	0.984102
Polyp Endoscopy	MedSAM	external_Endoscopy_Polyp_test_0610	0.983615	0.997712
Polyp Endoscopy	MedSAM	external_Endoscopy_Polyp_test_0879	0.977741	0.998668
Polyp Endoscopy	MedSAM	external_Endoscopy_Polyp_test_0457	0.982009	0.993953
Polyp Endoscopy	MedSAM	external_Endoscopy_Polyp_test_0018	0.971755	0.997444
Polyp Endoscopy	MedSAM	external_Endoscopy_Polyp_test_0890	0.981978	0.992576
Polyp Endoscopy	MedSAM	external_Endoscopy_Polyp_test_0759	0.974524	0.991024
Polyp Endoscopy	MedSAM	external_Endoscopy_Polyp_test_0866	0.984189	0.996915
Polyp Endoscopy	MedSAM	external_Endoscopy_Polyp_test_0862	0.956155	0.993438
Polyp Endoscopy	MedSAM	external_Endoscopy_Polyp_test_0151	0.97406	0.996475
Polyp Endoscopy	MedSAM	external_Endoscopy_Polyp_test_0041	0.991351	0.998912
Polyp Endoscopy	MedSAM	external_Endoscopy_Polyp_test_0187	0.986671	0.994551
Polyp Endoscopy	MedSAM	external_Endoscopy_Polyp_test_0510	0.978649	0.992417
Polyp Endoscopy	MedSAM	external_Endoscopy_Polyp_test_0943	0.978705	0.990633
Polyp Endoscopy	MedSAM	external_Endoscopy_Polyp_test_0947	0.977761	0.98971
Polyp Endoscopy	MedSAM	external_Endoscopy_Polyp_test_0769	0.974295	0.996452
Polyp Endoscopy	MedSAM	external_Endoscopy_Polyp_test_0010	0.945499	0.998768
Polyp Endoscopy	MedSAM	external_Endoscopy_Polyp_test_0726	0.97995	0.995479
Polyp Endoscopy	MedSAM	external_Endoscopy_Polyp_test_0058	0.969038	0.988364
Polyp Endoscopy	MedSAM	external_Endoscopy_Polyp_test_0676	0.968075	0.989648
Polyp Endoscopy	MedSAM	external_Endoscopy_Polyp_test_0805	0.954564	0.990182
Polyp Endoscopy	MedSAM	external_Endoscopy_Polyp_test_0844	0.984775	0.994363
Polyp Endoscopy	MedSAM	external_Endoscopy_Polyp_test_0421	0.969825	0.981527
Polyp Endoscopy	MedSAM	external_Endoscopy_Polyp_test_0704	0.980743	0.994618
Polyp Endoscopy	MedSAM	external_Endoscopy_Polyp_test_0282	0.979015	0.996767
Polyp Endoscopy	MedSAM	external_Endoscopy_Polyp_test_0463	0.981938	0.993149
Polyp Endoscopy	MedSAM	external_Endoscopy_Polyp_test_0793	0.973042	0.994978
Polyp Endoscopy	MedSAM	external_Endoscopy_Polyp_test_0133	0.985907	0.998627
Polyp Endoscopy	MedSAM	external_Endoscopy_Polyp_test_0878	0.964924	0.995017
Polyp Endoscopy	MedSAM	external_Endoscopy_Polyp_test_0992	0.975629	0.99004
Polyp Endoscopy	MedSAM	external_Endoscopy_Polyp_test_0327	0.982252	0.997844
Polyp Endoscopy	MedSAM	external_Endoscopy_Polyp_test_0022	0.990439	0.997968
Polyp Endoscopy	MedSAM	external_Endoscopy_Polyp_test_0929	0.97722	0.997596
Polyp Endoscopy	MedSAM	external_Endoscopy_Polyp_test_0990	0.985697	0.998236
Polyp Endoscopy	MedSAM	external_Endoscopy_Polyp_test_0207	0.944745	0.963664
Polyp Endoscopy	MedSAM	external_Endoscopy_Polyp_test_0924	0.974464	0.99818
Polyp Endoscopy	MedSAM	external_Endoscopy_Polyp_test_0856	0.968906	0.980791
Polyp Endoscopy	MedSAM	external_Endoscopy_Polyp_test_0577	0.984669	0.998884
Polyp Endoscopy	MedSAM	external_Endoscopy_Polyp_test_0798	0.964607	0.99651
Polyp Endoscopy	MedSAM	external_Endoscopy_Polyp_test_0827	0.980141	0.995612
Polyp Endoscopy	MedSAM	external_Endoscopy_Polyp_test_0315	0.973816	0.99494
Polyp Endoscopy	MedSAM	external_Endoscopy_Polyp_test_0762	0.983085	0.99905
Polyp Endoscopy	MedSAM	external_Endoscopy_Polyp_test_0926	0.977735	0.992713
Polyp Endoscopy	MedSAM	external_Endoscopy_Polyp_test_0428	0.965725	0.986486
Polyp Endoscopy	MedSAM	external_Endoscopy_Polyp_test_0550	0.984746	0.997259
Polyp Endoscopy	MedSAM	external_Endoscopy_Polyp_test_0212	0.952543	0.985664
Polyp Endoscopy	MedSAM	external_Endoscopy_Polyp_test_0324	0.981325	0.998907
Polyp Endoscopy	MedSAM	external_Endoscopy_Polyp_test_0887	0.98011	0.995483
Polyp Endoscopy	MedSAM	external_Endoscopy_Polyp_test_0634	0.951622	0.995062
Polyp Endoscopy	MedSAM	external_Endoscopy_Polyp_test_0900	0.974661	0.991294
Polyp Endoscopy	MedSAM	external_Endoscopy_Polyp_test_0818	0.98968	0.998263
Polyp Endoscopy	MedSAM	external_Endoscopy_Polyp_test_0069	0.986282	0.996519
Polyp Endoscopy	MedSAM	external_Endoscopy_Polyp_test_0234	0.974546	0.98969
Polyp Endoscopy	MedSAM	external_Endoscopy_Polyp_test_0193	0.972877	0.990579
Polyp Endoscopy	MedSAM	external_Endoscopy_Polyp_test_0619	0.941982	0.97737
Polyp Endoscopy	MedSAM	external_Endoscopy_Polyp_test_0568	0.975347	0.987519
Polyp Endoscopy	MedSAM	external_Endoscopy_Polyp_test_0795	0.956222	0.985989
Polyp Endoscopy	MedSAM	external_Endoscopy_Polyp_test_0817	0.985607	0.9977
Polyp Endoscopy	MedSAM	external_Endoscopy_Polyp_test_0434	0.983947	0.998786
Polyp Endoscopy	MedSAM	external_Endoscopy_Polyp_test_0960	0.967183	0.993751
Polyp Endoscopy	MedSAM	external_Endoscopy_Polyp_test_0355	0.982724	0.994604
Polyp Endoscopy	MedSAM	external_Endoscopy_Polyp_test_0899	0.989265	0.998369
Polyp Endoscopy	MedSAM	external_Endoscopy_Polyp_test_0893	0.944243	0.986434
Polyp Endoscopy	MedSAM	external_Endoscopy_Polyp_test_0368	0.960026	0.980738
Polyp Endoscopy	MedSAM	external_Endoscopy_Polyp_test_0552	0.960366	0.988618
Polyp Endoscopy	MedSAM	external_Endoscopy_Polyp_test_0102	0.985919	0.996111
Polyp Endoscopy	MedSAM	external_Endoscopy_Polyp_test_0663	0.913311	0.983753
Polyp Endoscopy	MedSAM	external_Endoscopy_Polyp_test_0017	0.97345	0.990204
Polyp Endoscopy	MedSAM	external_Endoscopy_Polyp_test_0766	0.989547	0.997741
Polyp Endoscopy	MedSAM	external_Endoscopy_Polyp_test_0386	0.983198	0.998022
Polyp Endoscopy	MedSAM	external_Endoscopy_Polyp_test_0077	0.981093	0.997384
Polyp Endoscopy	MedSAM	external_Endoscopy_Polyp_test_0956	0.96986	0.980411
Polyp Endoscopy	MedSAM	external_Endoscopy_Polyp_test_0419	0.966179	0.99326
Polyp Endoscopy	MedSAM	external_Endoscopy_Polyp_test_0874	0.965575	0.982582
Polyp Endoscopy	MedSAM	external_Endoscopy_Polyp_test_0328	0.978225	0.993301
Polyp Endoscopy	MedSAM	external_Endoscopy_Polyp_test_0459	0.968452	0.987529
Polyp Endoscopy	MedSAM	external_Endoscopy_Polyp_test_0811	0.973595	0.993013
Polyp Endoscopy	MedSAM	external_Endoscopy_Polyp_test_0891	0.984001	0.995644
Polyp Endoscopy	MedSAM	external_Endoscopy_Polyp_test_0613	0.958909	0.979469
Polyp Endoscopy	MedSAM	external_Endoscopy_Polyp_test_0083	0.974817	0.995737
Polyp Endoscopy	MedSAM	external_Endoscopy_Polyp_test_0062	0.98193	0.996225
Polyp Endoscopy	MedSAM	external_Endoscopy_Polyp_test_0024	0.967088	0.984504
Polyp Endoscopy	MedSAM	external_Endoscopy_Polyp_test_0132	0.969436	0.983805
Polyp Endoscopy	MedSAM	external_Endoscopy_Polyp_test_0749	0.98107	0.994962
Polyp Endoscopy	MedSAM	external_Endoscopy_Polyp_test_0396	0.982024	0.993871
Polyp Endoscopy	MedSAM	external_Endoscopy_Polyp_test_0563	0.983817	0.994137
Polyp Endoscopy	MedSAM	external_Endoscopy_Polyp_test_0723	0.983762	0.994006
Polyp Endoscopy	MedSAM	external_Endoscopy_Polyp_test_0646	0.988793	0.998805
Polyp Endoscopy	MedSAM	external_Endoscopy_Polyp_test_0566	0.97826	0.999659
Polyp Endoscopy	MedSAM	external_Endoscopy_Polyp_test_0928	0.978219	0.995295
Polyp Endoscopy	MedSAM	external_Endoscopy_Polyp_test_0391	0.975623	0.991437
Polyp Endoscopy	MedSAM	external_Endoscopy_Polyp_test_0311	0.978501	0.995101
Polyp Endoscopy	MedSAM	external_Endoscopy_Polyp_test_0763	0.978987	0.989742
Polyp Endoscopy	MedSAM	external_Endoscopy_Polyp_test_0307	0.968112	0.989817
Polyp Endoscopy	MedSAM	external_Endoscopy_Polyp_test_0065	0.961458	0.990417
Polyp Endoscopy	MedSAM	external_Endoscopy_Polyp_test_0215	0.96966	0.984836
Polyp Endoscopy	MedSAM	external_Endoscopy_Polyp_test_0562	0.990773	0.998631
Polyp Endoscopy	MedSAM	external_Endoscopy_Polyp_test_0462	0.979605	0.997986
Polyp Endoscopy	MedSAM	external_Endoscopy_Polyp_test_0609	0.978284	0.993431
Polyp Endoscopy	MedSAM	external_Endoscopy_Polyp_test_0038	0.966393	0.992884
Polyp Endoscopy	MedSAM	external_Endoscopy_Polyp_test_0076	0.982845	0.997838
Polyp Endoscopy	MedSAM	external_Endoscopy_Polyp_test_0737	0.953595	0.98646
Polyp Endoscopy	MedSAM	external_Endoscopy_Polyp_test_0301	0.940162	0.973228
Polyp Endoscopy	MedSAM	external_Endoscopy_Polyp_test_0620	0.949842	0.990837
Polyp Endoscopy	MedSAM	external_Endoscopy_Polyp_test_0786	0.984303	0.991203
Polyp Endoscopy	MedSAM	external_Endoscopy_Polyp_test_0868	0.97649	0.993576
Polyp Endoscopy	MedSAM	external_Endoscopy_Polyp_test_0209	0.970916	0.995851
Polyp Endoscopy	MedSAM	external_Endoscopy_Polyp_test_0931	0.97206	0.992415
Polyp Endoscopy	MedSAM	external_Endoscopy_Polyp_test_0641	0.970958	0.985043
Polyp Endoscopy	MedSAM	external_Endoscopy_Polyp_test_0751	0.974823	0.996333
Polyp Endoscopy	MedSAM	external_Endoscopy_Polyp_test_0286	0.978608	0.994331
Polyp Endoscopy	MedSAM	external_Endoscopy_Polyp_test_0495	0.984879	0.997531
Polyp Endoscopy	MedSAM	external_Endoscopy_Polyp_test_0266	0.983438	0.995547
Polyp Endoscopy	MedSAM	external_Endoscopy_Polyp_test_0512	0.982232	0.994261
Polyp Endoscopy	MedSAM	external_Endoscopy_Polyp_test_0964	0.974271	0.99048
Polyp Endoscopy	MedSAM	external_Endoscopy_Polyp_test_0162	0.971599	0.994363
Polyp Endoscopy	MedSAM	external_Endoscopy_Polyp_test_0792	0.977239	0.99367
Polyp Endoscopy	MedSAM	external_Endoscopy_Polyp_test_0263	0.968438	0.983726
Polyp Endoscopy	MedSAM	external_Endoscopy_Polyp_test_0527	0.977242	0.994321
Polyp Endoscopy	MedSAM	external_Endoscopy_Polyp_test_0240	0.990208	0.999231
Polyp Endoscopy	MedSAM	external_Endoscopy_Polyp_test_0424	0.98416	0.997017
Polyp Endoscopy	MedSAM	external_Endoscopy_Polyp_test_0639	0.991636	0.99867
Polyp Endoscopy	MedSAM	external_Endoscopy_Polyp_test_0605	0.980817	0.994429
Polyp Endoscopy	MedSAM	external_Endoscopy_Polyp_test_0198	0.978542	0.992275
Polyp Endoscopy	MedSAM	external_Endoscopy_Polyp_test_0454	0.979937	0.996599
Polyp Endoscopy	MedSAM	external_Endoscopy_Polyp_test_0571	0.971939	0.997319
Polyp Endoscopy	MedSAM	external_Endoscopy_Polyp_test_0200	0.976123	0.997579
Polyp Endoscopy	MedSAM	external_Endoscopy_Polyp_test_0731	0.988934	0.997504
Polyp Endoscopy	MedSAM	external_Endoscopy_Polyp_test_0927	0.986382	0.998034
Polyp Endoscopy	MedSAM	external_Endoscopy_Polyp_test_0084	0.972075	0.993642
Polyp Endoscopy	MedSAM	external_Endoscopy_Polyp_test_0967	0.987929	0.998734
Polyp Endoscopy	MedSAM	external_Endoscopy_Polyp_test_0853	0.968171	0.995762
Polyp Endoscopy	MedSAM	external_Endoscopy_Polyp_test_0213	0.985794	0.995255
Polyp Endoscopy	MedSAM	external_Endoscopy_Polyp_test_0746	0.976368	0.995473
Polyp Endoscopy	MedSAM	external_Endoscopy_Polyp_test_0936	0.982382	0.994783
Polyp Endoscopy	MedSAM	external_Endoscopy_Polyp_test_0744	0.953435	0.975328
Polyp Endoscopy	MedSAM	external_Endoscopy_Polyp_test_0730	0.985073	0.99804
Polyp Endoscopy	MedSAM	external_Endoscopy_Polyp_test_0988	0.974029	0.985405
Polyp Endoscopy	MedSAM	external_Endoscopy_Polyp_test_0658	0.979345	0.993404
Polyp Endoscopy	MedSAM	external_Endoscopy_Polyp_test_0085	0.966638	0.994696
Polyp Endoscopy	MedSAM	external_Endoscopy_Polyp_test_0430	0.986617	0.995449
Polyp Endoscopy	MedSAM	external_Endoscopy_Polyp_test_0534	0.969831	0.993722
Polyp Endoscopy	MedSAM	external_Endoscopy_Polyp_test_0119	0.97546	0.992653
Polyp Endoscopy	MedSAM	external_Endoscopy_Polyp_test_0657	0.965798	0.991274
Polyp Endoscopy	MedSAM	external_Endoscopy_Polyp_test_0761	0.960381	0.992025
Polyp Endoscopy	MedSAM	external_Endoscopy_Polyp_test_0379	0.979315	0.994407
Polyp Endoscopy	MedSAM	external_Endoscopy_Polyp_test_0360	0.968884	0.993872
Polyp Endoscopy	MedSAM	external_Endoscopy_Polyp_test_0873	0.978559	0.997266
Polyp Endoscopy	MedSAM	external_Endoscopy_Polyp_test_0494	0.972861	0.995058
Polyp Endoscopy	MedSAM	external_Endoscopy_Polyp_test_0257	0.981813	0.9977
Polyp Endoscopy	MedSAM	external_Endoscopy_Polyp_test_0338	0.951846	0.988809
Polyp Endoscopy	MedSAM	external_Endoscopy_Polyp_test_0390	0.969372	0.992821
Polyp Endoscopy	MedSAM	external_Endoscopy_Polyp_test_0412	0.970318	0.990838
Polyp Endoscopy	MedSAM	external_Endoscopy_Polyp_test_0942	0.982791	0.99523
Polyp Endoscopy	MedSAM	external_Endoscopy_Polyp_test_0078	0.977922	0.9922
Polyp Endoscopy	MedSAM	external_Endoscopy_Polyp_test_0330	0.965189	0.983521
Polyp Endoscopy	MedSAM	external_Endoscopy_Polyp_test_0176	0.98163	0.994198
Polyp Endoscopy	MedSAM	external_Endoscopy_Polyp_test_0422	0.978035	0.995394
Polyp Endoscopy	MedSAM	external_Endoscopy_Polyp_test_0268	0.974955	0.988761
Polyp Endoscopy	MedSAM	external_Endoscopy_Polyp_test_0736	0.981902	0.994167
Polyp Endoscopy	MedSAM	external_Endoscopy_Polyp_test_0630	0.980896	0.988721
Polyp Endoscopy	MedSAM	external_Endoscopy_Polyp_test_0027	0.955877	0.99276
Polyp Endoscopy	MedSAM	external_Endoscopy_Polyp_test_0985	0.965135	0.987431
Polyp Endoscopy	MedSAM	external_Endoscopy_Polyp_test_0554	0.971649	0.998752
Polyp Endoscopy	MedSAM	external_Endoscopy_Polyp_test_0202	0.982293	0.993391
Polyp Endoscopy	MedSAM	external_Endoscopy_Polyp_test_0408	0.98551	0.997066
Polyp Endoscopy	MedSAM	external_Endoscopy_Polyp_test_0995	0.939269	0.97147
Polyp Endoscopy	MedSAM	external_Endoscopy_Polyp_test_0206	0.945171	0.992305
Polyp Endoscopy	MedSAM	external_Endoscopy_Polyp_test_0558	0.968971	0.985731
Polyp Endoscopy	MedSAM	external_Endoscopy_Polyp_test_0156	0.976228	0.990772
Polyp Endoscopy	MedSAM	external_Endoscopy_Polyp_test_0645	0.98431	0.996738
Polyp Endoscopy	MedSAM	external_Endoscopy_Polyp_test_0043	0.962661	0.985034
Polyp Endoscopy	MedSAM	external_Endoscopy_Polyp_test_0290	0.98198	0.996327
Polyp Endoscopy	MedSAM	external_Endoscopy_Polyp_test_0724	0.969951	0.988348
Polyp Endoscopy	MedSAM	external_Endoscopy_Polyp_test_0530	0.989977	0.99869
Polyp Endoscopy	MedSAM	external_Endoscopy_Polyp_test_0180	0.974826	0.993827
Polyp Endoscopy	MedSAM	external_Endoscopy_Polyp_test_0479	0.986728	0.995806
Polyp Endoscopy	MedSAM	external_Endoscopy_Polyp_test_0066	0.977192	0.998039
Polyp Endoscopy	MedSAM	external_Endoscopy_Polyp_test_0139	0.979876	0.997852
Polyp Endoscopy	MedSAM	external_Endoscopy_Polyp_test_0053	0.976408	0.997329
Polyp Endoscopy	MedSAM	external_Endoscopy_Polyp_test_0934	0.976662	0.989077
Polyp Endoscopy	MedSAM	external_Endoscopy_Polyp_test_0587	0.9793	0.996204
Polyp Endoscopy	MedSAM	external_Endoscopy_Polyp_test_0710	0.967541	0.983479
Polyp Endoscopy	MedSAM	external_Endoscopy_Polyp_test_0635	0.952494	0.99661
Polyp Endoscopy	MedSAM	external_Endoscopy_Polyp_test_0545	0.978764	0.993923
Polyp Endoscopy	MedSAM	external_Endoscopy_Polyp_test_0578	0.963847	0.986941
Polyp Endoscopy	MedSAM	external_Endoscopy_Polyp_test_0671	0.979611	0.996897
Polyp Endoscopy	MedSAM	external_Endoscopy_Polyp_test_0916	0.983154	0.999026
Polyp Endoscopy	MedSAM	external_Endoscopy_Polyp_test_0502	0.974917	0.989462
Polyp Endoscopy	MedSAM	external_Endoscopy_Polyp_test_0377	0.97052	0.98423
Polyp Endoscopy	MedSAM	external_Endoscopy_Polyp_test_0203	0.982188	0.994829
Polyp Endoscopy	MedSAM	external_Endoscopy_Polyp_test_0465	0.985952	0.996037
Polyp Endoscopy	MedSAM	external_Endoscopy_Polyp_test_0087	0.933812	0.951271
Polyp Endoscopy	MedSAM	external_Endoscopy_Polyp_test_0556	0.967782	0.979243
Polyp Endoscopy	MedSAM	external_Endoscopy_Polyp_test_0806	0.97636	0.993803
Polyp Endoscopy	MedSAM	external_Endoscopy_Polyp_test_0190	0.969699	0.994031
Polyp Endoscopy	MedSAM	external_Endoscopy_Polyp_test_0436	0.952968	0.990487
Polyp Endoscopy	MedSAM	external_Endoscopy_Polyp_test_0514	0.988216	0.99916
Polyp Endoscopy	MedSAM	external_Endoscopy_Polyp_test_0397	0.977098	0.994861
Polyp Endoscopy	MedSAM	external_Endoscopy_Polyp_test_0608	0.962648	0.994683
Polyp Endoscopy	MedSAM	external_Endoscopy_Polyp_test_0829	0.980746	0.996434
Polyp Endoscopy	MedSAM	external_Endoscopy_Polyp_test_0857	0.975184	0.987124
Polyp Endoscopy	MedSAM	external_Endoscopy_Polyp_test_0855	0.979791	0.997607
Polyp Endoscopy	MedSAM	external_Endoscopy_Polyp_test_0228	0.987282	0.997467
Polyp Endoscopy	MedSAM	external_Endoscopy_Polyp_test_0250	0.975552	0.995937
Polyp Endoscopy	MedSAM	external_Endoscopy_Polyp_test_0618	0.961985	0.992602
Polyp Endoscopy	MedSAM	external_Endoscopy_Polyp_test_0631	0.974452	0.992172
Polyp Endoscopy	MedSAM	external_Endoscopy_Polyp_test_0284	0.986026	0.996394
Polyp Endoscopy	MedSAM	external_Endoscopy_Polyp_test_0308	0.977969	0.993408
Polyp Endoscopy	MedSAM	external_Endoscopy_Polyp_test_0099	0.985873	0.998892
Polyp Endoscopy	MedSAM	external_Endoscopy_Polyp_test_0961	0.979543	0.995606
Polyp Endoscopy	MedSAM	external_Endoscopy_Polyp_test_0241	0.986094	0.996981
Polyp Endoscopy	MedSAM	external_Endoscopy_Polyp_test_0019	0.976282	0.992535
Polyp Endoscopy	MedSAM	external_Endoscopy_Polyp_test_0105	0.972335	0.993168
Polyp Endoscopy	MedSAM	external_Endoscopy_Polyp_test_0136	0.958363	0.992925
Polyp Endoscopy	MedSAM	external_Endoscopy_Polyp_test_0108	0.989288	0.998443
Polyp Endoscopy	MedSAM	external_Endoscopy_Polyp_test_0093	0.976034	0.995908
Polyp Endoscopy	MedSAM	external_Endoscopy_Polyp_test_0700	0.97033	0.986559
Polyp Endoscopy	MedSAM	external_Endoscopy_Polyp_test_0668	0.964749	0.988255
Polyp Endoscopy	MedSAM	external_Endoscopy_Polyp_test_0490	0.987217	0.998897
Polyp Endoscopy	MedSAM	external_Endoscopy_Polyp_test_0477	0.985664	0.99724
Polyp Endoscopy	MedSAM	external_Endoscopy_Polyp_test_0897	0.966317	0.983948
Polyp Endoscopy	MedSAM	external_Endoscopy_Polyp_test_0309	0.981965	0.997634
Polyp Endoscopy	MedSAM	external_Endoscopy_Polyp_test_0564	0.964697	0.986285
Polyp Endoscopy	MedSAM	external_Endoscopy_Polyp_test_0358	0.983781	0.998106
Polyp Endoscopy	MedSAM	external_Endoscopy_Polyp_test_0096	0.984466	0.994936
Polyp Endoscopy	MedSAM	external_Endoscopy_Polyp_test_0034	0.982048	0.992207
Polyp Endoscopy	MedSAM	external_Endoscopy_Polyp_test_0843	0.985638	0.991275
Abdominal Organs MR	MedSAM	external_MR_Abdominal_Organs_test_0007	0.968704	0.998212
Abdominal Organs MR	MedSAM	external_MR_Abdominal_Organs_test_0012	0.949877	0.995659
Abdominal Organs MR	MedSAM	external_MR_Abdominal_Organs_test_0016	0.954141	0.99791
Abdominal Organs MR	MedSAM	external_MR_Abdominal_Organs_test_0018	0.943936	0.996794
Abdominal Organs MR	MedSAM	external_MR_Abdominal_Organs_test_0009	0.949264	0.997081
Abdominal Organs MR	MedSAM	external_MR_Abdominal_Organs_test_0010	0.961065	0.999689
Abdominal Organs MR	MedSAM	external_MR_Abdominal_Organs_test_0002	0.959901	0.99635
Abdominal Organs MR	MedSAM	external_MR_Abdominal_Organs_test_0003	0.965749	0.999165
Abdominal Organs MR	MedSAM	external_MR_Abdominal_Organs_test_0019	0.963257	0.99921
Abdominal Organs MR	MedSAM	external_MR_Abdominal_Organs_test_0001	0.95895	0.999255
Abdominal Organs MR	MedSAM	external_MR_Abdominal_Organs_test_0006	0.956503	0.995511
Abdominal Organs MR	MedSAM	external_MR_Abdominal_Organs_test_0000	0.966768	0.997853
Abdominal Organs MR	MedSAM	external_MR_Abdominal_Organs_test_0017	0.958516	0.993543
Abdominal Organs MR	MedSAM	external_MR_Abdominal_Organs_test_0011	0.963221	0.999089
Abdominal Organs MR	MedSAM	external_MR_Abdominal_Organs_test_0014	0.954002	0.998777
Abdominal Organs MR	MedSAM	external_MR_Abdominal_Organs_test_0015	0.969192	0.999166
Abdominal Organs MR	MedSAM	external_MR_Abdominal_Organs_test_0005	0.97017	0.999344
Abdominal Organs MR	MedSAM	external_MR_Abdominal_Organs_test_0008	0.949575	0.992153
Abdominal Organs MR	MedSAM	external_MR_Abdominal_Organs_test_0004	0.953934	0.99497
Abdominal Organs MR	MedSAM	external_MR_Abdominal_Organs_test_0013	0.973568	0.999276
Fetal Head US	MedSAM	external_US_Fetal_Head_test_0076	0.958919	0.973343
Fetal Head US	MedSAM	external_US_Fetal_Head_test_0614	0.965887	0.979433
Fetal Head US	MedSAM	external_US_Fetal_Head_test_0043	0.959116	0.974978
Fetal Head US	MedSAM	external_US_Fetal_Head_test_0177	0.939015	0.963705
Fetal Head US	MedSAM	external_US_Fetal_Head_test_0529	0.978033	0.987238
Fetal Head US	MedSAM	external_US_Fetal_Head_test_0758	0.970586	0.98003
Fetal Head US	MedSAM	external_US_Fetal_Head_test_0367	0.96536	0.974518
Fetal Head US	MedSAM	external_US_Fetal_Head_test_0122	0.934344	0.946201
Fetal Head US	MedSAM	external_US_Fetal_Head_test_0947	0.973127	0.983026
Fetal Head US	MedSAM	external_US_Fetal_Head_test_0579	0.966329	0.975862
Fetal Head US	MedSAM	external_US_Fetal_Head_test_0897	0.980748	0.988864
Fetal Head US	MedSAM	external_US_Fetal_Head_test_0090	0.961881	0.972623
Fetal Head US	MedSAM	external_US_Fetal_Head_test_0718	0.977519	0.987245
Fetal Head US	MedSAM	external_US_Fetal_Head_test_0806	0.968858	0.978047
Fetal Head US	MedSAM	external_US_Fetal_Head_test_0440	0.971737	0.981346
Fetal Head US	MedSAM	external_US_Fetal_Head_test_0224	0.966724	0.978289
Fetal Head US	MedSAM	external_US_Fetal_Head_test_0583	0.97757	0.987631
Fetal Head US	MedSAM	external_US_Fetal_Head_test_0321	0.976316	0.985741
Fetal Head US	MedSAM	external_US_Fetal_Head_test_0085	0.980008	0.988896
Fetal Head US	MedSAM	external_US_Fetal_Head_test_0344	0.98386	0.992489
Fetal Head US	MedSAM	external_US_Fetal_Head_test_0622	0.981723	0.991462
Fetal Head US	MedSAM	external_US_Fetal_Head_test_0670	0.954771	0.964734
Fetal Head US	MedSAM	external_US_Fetal_Head_test_0403	0.965898	0.97643
Fetal Head US	MedSAM	external_US_Fetal_Head_test_0855	0.967635	0.978972
Fetal Head US	MedSAM	external_US_Fetal_Head_test_0268	0.968114	0.980667
Fetal Head US	MedSAM	external_US_Fetal_Head_test_0036	0.932535	0.951633
Fetal Head US	MedSAM	external_US_Fetal_Head_test_0020	0.967152	0.981007
Fetal Head US	MedSAM	external_US_Fetal_Head_test_0667	0.964416	0.973876
Fetal Head US	MedSAM	external_US_Fetal_Head_test_0451	0.976816	0.986647
Fetal Head US	MedSAM	external_US_Fetal_Head_test_0307	0.979642	0.990591
Fetal Head US	MedSAM	external_US_Fetal_Head_test_0243	0.951355	0.966658
Fetal Head US	MedSAM	external_US_Fetal_Head_test_0533	0.961868	0.972317
Fetal Head US	MedSAM	external_US_Fetal_Head_test_0812	0.94735	0.961738
Fetal Head US	MedSAM	external_US_Fetal_Head_test_0572	0.977921	0.986566
Fetal Head US	MedSAM	external_US_Fetal_Head_test_0639	0.972271	0.982278
Fetal Head US	MedSAM	external_US_Fetal_Head_test_0894	0.983246	0.992161
Fetal Head US	MedSAM	external_US_Fetal_Head_test_0408	0.972142	0.982402
Fetal Head US	MedSAM	external_US_Fetal_Head_test_0455	0.96592	0.976045
Fetal Head US	MedSAM	external_US_Fetal_Head_test_0370	0.979785	0.989875
Fetal Head US	MedSAM	external_US_Fetal_Head_test_0687	0.967354	0.977272
Fetal Head US	MedSAM	external_US_Fetal_Head_test_0840	0.96993	0.980337
Fetal Head US	MedSAM	external_US_Fetal_Head_test_0254	0.986098	0.99665
Fetal Head US	MedSAM	external_US_Fetal_Head_test_0520	0.964211	0.975223
Fetal Head US	MedSAM	external_US_Fetal_Head_test_0462	0.980782	0.990417
Fetal Head US	MedSAM	external_US_Fetal_Head_test_0032	0.95636	0.970129
Fetal Head US	MedSAM	external_US_Fetal_Head_test_0743	0.980133	0.990255
Fetal Head US	MedSAM	external_US_Fetal_Head_test_0271	0.979559	0.98974
Fetal Head US	MedSAM	external_US_Fetal_Head_test_0548	0.972115	0.981568
Fetal Head US	MedSAM	external_US_Fetal_Head_test_0765	0.978028	0.985965
Fetal Head US	MedSAM	external_US_Fetal_Head_test_0952	0.977041	0.987384
Fetal Head US	MedSAM	external_US_Fetal_Head_test_0860	0.969332	0.978481
Fetal Head US	MedSAM	external_US_Fetal_Head_test_0142	0.969162	0.985252
Fetal Head US	MedSAM	external_US_Fetal_Head_test_0198	0.921696	0.935543
Fetal Head US	MedSAM	external_US_Fetal_Head_test_0353	0.957107	0.967231
Fetal Head US	MedSAM	external_US_Fetal_Head_test_0469	0.978903	0.987184
Fetal Head US	MedSAM	external_US_Fetal_Head_test_0700	0.975255	0.984347
Fetal Head US	MedSAM	external_US_Fetal_Head_test_0904	0.969876	0.979428
Fetal Head US	MedSAM	external_US_Fetal_Head_test_0174	0.971225	0.981772
Fetal Head US	MedSAM	external_US_Fetal_Head_test_0324	0.965919	0.9767
Fetal Head US	MedSAM	external_US_Fetal_Head_test_0543	0.979816	0.992367
Fetal Head US	MedSAM	external_US_Fetal_Head_test_0080	0.951725	0.966655
Fetal Head US	MedSAM	external_US_Fetal_Head_test_0868	0.973888	0.9859
Fetal Head US	MedSAM	external_US_Fetal_Head_test_0922	0.966606	0.980068
Fetal Head US	MedSAM	external_US_Fetal_Head_test_0792	0.980078	0.988191
Fetal Head US	MedSAM	external_US_Fetal_Head_test_0063	0.972419	0.986607
Fetal Head US	MedSAM	external_US_Fetal_Head_test_0148	0.97396	0.983688
Fetal Head US	MedSAM	external_US_Fetal_Head_test_0738	0.979258	0.987626
Fetal Head US	MedSAM	external_US_Fetal_Head_test_0832	0.985522	0.995326
Fetal Head US	MedSAM	external_US_Fetal_Head_test_0595	0.971978	0.980969
Fetal Head US	MedSAM	external_US_Fetal_Head_test_0013	0.967849	0.985851
Fetal Head US	MedSAM	external_US_Fetal_Head_test_0553	0.97554	0.984207
Fetal Head US	MedSAM	external_US_Fetal_Head_test_0109	0.962855	0.976482
Fetal Head US	MedSAM	external_US_Fetal_Head_test_0784	0.977484	0.986644
Fetal Head US	MedSAM	external_US_Fetal_Head_test_0521	0.982275	0.991139
Fetal Head US	MedSAM	external_US_Fetal_Head_test_0476	0.981459	0.988778
Fetal Head US	MedSAM	external_US_Fetal_Head_test_0503	0.970908	0.978922
Fetal Head US	MedSAM	external_US_Fetal_Head_test_0610	0.968073	0.978106
Fetal Head US	MedSAM	external_US_Fetal_Head_test_0099	0.964983	0.980511
Fetal Head US	MedSAM	external_US_Fetal_Head_test_0203	0.96792	0.979576
Fetal Head US	MedSAM	external_US_Fetal_Head_test_0923	0.965906	0.977719
Fetal Head US	MedSAM	external_US_Fetal_Head_test_0604	0.955394	0.97379
Fetal Head US	MedSAM	external_US_Fetal_Head_test_0112	0.965069	0.978368
Fetal Head US	MedSAM	external_US_Fetal_Head_test_0293	0.980278	0.993846
Fetal Head US	MedSAM	external_US_Fetal_Head_test_0009	0.954189	0.975071
Fetal Head US	MedSAM	external_US_Fetal_Head_test_0690	0.968048	0.977259
Fetal Head US	MedSAM	external_US_Fetal_Head_test_0288	0.98431	0.991726
Fetal Head US	MedSAM	external_US_Fetal_Head_test_0427	0.978286	0.987195
Fetal Head US	MedSAM	external_US_Fetal_Head_test_0059	0.973755	0.991502
Fetal Head US	MedSAM	external_US_Fetal_Head_test_0509	0.983635	0.991229
Fetal Head US	MedSAM	external_US_Fetal_Head_test_0342	0.977029	0.986596
Fetal Head US	MedSAM	external_US_Fetal_Head_test_0975	0.980974	0.989505
Fetal Head US	MedSAM	external_US_Fetal_Head_test_0381	0.981666	0.990642
Fetal Head US	MedSAM	external_US_Fetal_Head_test_0559	0.963212	0.973294
Fetal Head US	MedSAM	external_US_Fetal_Head_test_0265	0.96538	0.976038
Fetal Head US	MedSAM	external_US_Fetal_Head_test_0642	0.97892	0.98732
Fetal Head US	MedSAM	external_US_Fetal_Head_test_0431	0.964211	0.974946
Fetal Head US	MedSAM	external_US_Fetal_Head_test_0787	0.971107	0.984898
Fetal Head US	MedSAM	external_US_Fetal_Head_test_0103	0.960093	0.973409
Fetal Head US	MedSAM	external_US_Fetal_Head_test_0713	0.981919	0.991198
Fetal Head US	MedSAM	external_US_Fetal_Head_test_0500	0.972176	0.984198
Fetal Head US	MedSAM	external_US_Fetal_Head_test_0980	0.964408	0.976436
Fetal Head US	MedSAM	external_US_Fetal_Head_test_0836	0.981932	0.990291
Fetal Head US	MedSAM	external_US_Fetal_Head_test_0385	0.97968	0.989563
Fetal Head US	MedSAM	external_US_Fetal_Head_test_0550	0.973511	0.982328
Fetal Head US	MedSAM	external_US_Fetal_Head_test_0276	0.974124	0.982411
Fetal Head US	MedSAM	external_US_Fetal_Head_test_0798	0.975218	0.984638
Fetal Head US	MedSAM	external_US_Fetal_Head_test_0756	0.969308	0.984009
Fetal Head US	MedSAM	external_US_Fetal_Head_test_0329	0.973104	0.982214
Fetal Head US	MedSAM	external_US_Fetal_Head_test_0173	0.96075	0.977408
Fetal Head US	MedSAM	external_US_Fetal_Head_test_0054	0.952494	0.972557
Fetal Head US	MedSAM	external_US_Fetal_Head_test_0480	0.976699	0.987201
Fetal Head US	MedSAM	external_US_Fetal_Head_test_0816	0.978952	0.989178
Fetal Head US	MedSAM	external_US_Fetal_Head_test_0661	0.973838	0.982017
Fetal Head US	MedSAM	external_US_Fetal_Head_test_0349	0.960492	0.970493
Fetal Head US	MedSAM	external_US_Fetal_Head_test_0875	0.983821	0.992074
Fetal Head US	MedSAM	external_US_Fetal_Head_test_0004	0.964311	0.977337
Fetal Head US	MedSAM	external_US_Fetal_Head_test_0301	0.977927	0.986022
Fetal Head US	MedSAM	external_US_Fetal_Head_test_0220	0.979212	0.990818
Fetal Head US	MedSAM	external_US_Fetal_Head_test_0983	0.984627	0.992516
Fetal Head US	MedSAM	external_US_Fetal_Head_test_0769	0.980398	0.990462
Fetal Head US	MedSAM	external_US_Fetal_Head_test_0154	0.966323	0.976305
Fetal Head US	MedSAM	external_US_Fetal_Head_test_0600	0.975693	0.985008
Fetal Head US	MedSAM	external_US_Fetal_Head_test_0927	0.989296	0.997137
Fetal Head US	MedSAM	external_US_Fetal_Head_test_0270	0.9826	0.991998
Fetal Head US	MedSAM	external_US_Fetal_Head_test_0075	0.924897	0.946892
Fetal Head US	MedSAM	external_US_Fetal_Head_test_0530	0.971796	0.981783
Fetal Head US	MedSAM	external_US_Fetal_Head_test_0449	0.971924	0.981839
Fetal Head US	MedSAM	external_US_Fetal_Head_test_0669	0.976922	0.985626
Fetal Head US	MedSAM	external_US_Fetal_Head_test_0857	0.980584	0.990288
Fetal Head US	MedSAM	external_US_Fetal_Head_test_0201	0.947352	0.959
Fetal Head US	MedSAM	external_US_Fetal_Head_test_0145	0.954878	0.972486
Fetal Head US	MedSAM	external_US_Fetal_Head_test_0844	0.980181	0.992832
Fetal Head US	MedSAM	external_US_Fetal_Head_test_0624	0.96766	0.978141
Fetal Head US	MedSAM	external_US_Fetal_Head_test_0286	0.980808	0.989838
Fetal Head US	MedSAM	external_US_Fetal_Head_test_0226	0.965659	0.982406
Fetal Head US	MedSAM	external_US_Fetal_Head_test_0113	0.960482	0.971562
Fetal Head US	MedSAM	external_US_Fetal_Head_test_0401	0.974938	0.985801
Fetal Head US	MedSAM	external_US_Fetal_Head_test_0928	0.976789	0.988895
Fetal Head US	MedSAM	external_US_Fetal_Head_test_0088	0.934305	0.95592
Fetal Head US	MedSAM	external_US_Fetal_Head_test_0580	0.979037	0.988679
Fetal Head US	MedSAM	external_US_Fetal_Head_test_0183	0.970652	0.98137
Fetal Head US	MedSAM	external_US_Fetal_Head_test_0323	0.98761	0.996768
Fetal Head US	MedSAM	external_US_Fetal_Head_test_0247	0.98035	0.989757
Fetal Head US	MedSAM	external_US_Fetal_Head_test_0721	0.964386	0.975775
Fetal Head US	MedSAM	external_US_Fetal_Head_test_0739	0.974605	0.983482
Fetal Head US	MedSAM	external_US_Fetal_Head_test_0640	0.972739	0.98542
Fetal Head US	MedSAM	external_US_Fetal_Head_test_0895	0.97666	0.986043
Fetal Head US	MedSAM	external_US_Fetal_Head_test_0125	0.952126	0.965148
Fetal Head US	MedSAM	external_US_Fetal_Head_test_0808	0.974206	0.983482
Fetal Head US	MedSAM	external_US_Fetal_Head_test_0180	0.972407	0.985413
Fetal Head US	MedSAM	external_US_Fetal_Head_test_0369	0.973153	0.982413
Fetal Head US	MedSAM	external_US_Fetal_Head_test_0688	0.971401	0.980692
Fetal Head US	MedSAM	external_US_Fetal_Head_test_0535	0.975902	0.984776
Fetal Head US	MedSAM	external_US_Fetal_Head_test_0083	0.971319	0.98634
Fetal Head US	MedSAM	external_US_Fetal_Head_test_0039	0.929165	0.944249
Fetal Head US	MedSAM	external_US_Fetal_Head_test_0945	0.983806	0.992185
Fetal Head US	MedSAM	external_US_Fetal_Head_test_0280	0.971447	0.981084
Fetal Head US	MedSAM	external_US_Fetal_Head_test_0760	0.976414	0.985415
Fetal Head US	MedSAM	external_US_Fetal_Head_test_0140	0.969302	0.984907
Fetal Head US	MedSAM	external_US_Fetal_Head_test_0790	0.962927	0.973943
Fetal Head US	MedSAM	external_US_Fetal_Head_test_0906	0.972139	0.982528
Fetal Head US	MedSAM	external_US_Fetal_Head_test_0736	0.980392	0.98968
Fetal Head US	MedSAM	external_US_Fetal_Head_test_0407	0.971004	0.982155
Fetal Head US	MedSAM	external_US_Fetal_Head_test_0454	0.981664	0.989964
Fetal Head US	MedSAM	external_US_Fetal_Head_test_0238	0.95012	0.966467
Fetal Head US	MedSAM	external_US_Fetal_Head_test_0195	0.961452	0.972874
Fetal Head US	MedSAM	external_US_Fetal_Head_test_0035	0.968133	0.984469
Fetal Head US	MedSAM	external_US_Fetal_Head_test_0351	0.977306	0.988286
Fetal Head US	MedSAM	external_US_Fetal_Head_test_0956	0.981332	0.991226
Fetal Head US	MedSAM	external_US_Fetal_Head_test_0838	0.983788	0.99441
Fetal Head US	MedSAM	external_US_Fetal_Head_test_0457	0.971902	0.983533
Fetal Head US	MedSAM	external_US_Fetal_Head_test_0741	0.983646	0.992128
Fetal Head US	MedSAM	external_US_Fetal_Head_test_0249	0.969543	0.978302
Fetal Head US	MedSAM	external_US_Fetal_Head_test_0526	0.957158	0.969025
Fetal Head US	MedSAM	external_US_Fetal_Head_test_0684	0.979543	0.988566
Fetal Head US	MedSAM	external_US_Fetal_Head_test_0410	0.983234	0.991295
Fetal Head US	MedSAM	external_US_Fetal_Head_test_0949	0.985824	0.993486
Fetal Head US	MedSAM	external_US_Fetal_Head_test_0898	0.985378	0.993905
Fetal Head US	MedSAM	external_US_Fetal_Head_test_0240	0.97846	0.988333
Fetal Head US	MedSAM	external_US_Fetal_Head_test_0637	0.983421	0.991792
Fetal Head US	MedSAM	external_US_Fetal_Head_test_0303	0.975687	0.987394
Fetal Head US	MedSAM	external_US_Fetal_Head_test_0574	0.972859	0.983084
Fetal Head US	MedSAM	external_US_Fetal_Head_test_0644	0.979251	0.987952
Fetal Head US	MedSAM	external_US_Fetal_Head_test_0175	0.970459	0.981168
Fetal Head US	MedSAM	external_US_Fetal_Head_test_0379	0.975711	0.985687
Fetal Head US	MedSAM	external_US_Fetal_Head_test_0972	0.971929	0.982393
Fetal Head US	MedSAM	external_US_Fetal_Head_test_0556	0.984762	0.994088
Fetal Head US	MedSAM	external_US_Fetal_Head_test_0345	0.982499	0.991566
Fetal Head US	MedSAM	external_US_Fetal_Head_test_0601	0.984815	0.993018
Fetal Head US	MedSAM	external_US_Fetal_Head_test_0594	0.973776	0.984695
Fetal Head US	MedSAM	external_US_Fetal_Head_test_0425	0.961367	0.971888
Fetal Head US	MedSAM	external_US_Fetal_Head_test_0296	0.976348	0.987631
Fetal Head US	MedSAM	external_US_Fetal_Head_test_0694	0.961596	0.974328
Fetal Head US	MedSAM	external_US_Fetal_Head_test_0110	0.957936	0.970258
Fetal Head US	MedSAM	external_US_Fetal_Head_test_0222	0.970132	0.983094
Fetal Head US	MedSAM	external_US_Fetal_Head_test_0507	0.958759	0.968868
Fetal Head US	MedSAM	external_US_Fetal_Head_test_0205	0.978965	0.993232
Fetal Head US	MedSAM	external_US_Fetal_Head_test_0418	0.974681	0.985159
Fetal Head US	MedSAM	external_US_Fetal_Head_test_0716	0.978007	0.987344
Fetal Head US	MedSAM	external_US_Fetal_Head_test_0786	0.949638	0.977489
Fetal Head US	MedSAM	external_US_Fetal_Head_test_0608	0.968571	0.978221
Fetal Head US	MedSAM	external_US_Fetal_Head_test_0918	0.979232	0.988909
Fetal Head US	MedSAM	external_US_Fetal_Head_test_0883	0.961532	0.97061
Fetal Head US	MedSAM	external_US_Fetal_Head_test_0124	0.963062	0.973766
Fetal Head US	MedSAM	external_US_Fetal_Head_test_0011	0.983728	0.994379
Fetal Head US	MedSAM	external_US_Fetal_Head_test_0835	0.979141	0.993136
Fetal Head US	MedSAM	external_US_Fetal_Head_test_0777	0.960625	0.974762
Fetal Head US	MedSAM	external_US_Fetal_Head_test_0474	0.97586	0.985735
Fetal Head US	MedSAM	external_US_Fetal_Head_test_0997	0.974425	0.985896
Fetal Head US	MedSAM	external_US_Fetal_Head_test_0150	0.968189	0.982794
Fetal Head US	MedSAM	external_US_Fetal_Head_test_0061	0.968609	0.980403
Fetal Head US	MedSAM	external_US_Fetal_Head_test_0664	0.979134	0.989161
Fetal Head US	MedSAM	external_US_Fetal_Head_test_0866	0.976411	0.98745
Fetal Head US	MedSAM	external_US_Fetal_Head_test_0006	0.974416	0.986406
Fetal Head US	MedSAM	external_US_Fetal_Head_test_0930	0.978126	0.988202
Fetal Head US	MedSAM	external_US_Fetal_Head_test_0218	0.958436	0.969294
Fetal Head US	MedSAM	external_US_Fetal_Head_test_0603	0.980727	0.989446
Fetal Head US	MedSAM	external_US_Fetal_Head_test_0056	0.945969	0.961318
Fetal Head US	MedSAM	external_US_Fetal_Head_test_0979	0.962441	0.976069
Fetal Head US	MedSAM	external_US_Fetal_Head_test_0428	0.970559	0.978965
Fetal Head US	MedSAM	external_US_Fetal_Head_test_0767	0.973577	0.982296
Fetal Head US	MedSAM	external_US_Fetal_Head_test_0170	0.948864	0.964136
Fetal Head US	MedSAM	external_US_Fetal_Head_test_0878	0.977859	0.985775
Fetal Head US	MedSAM	external_US_Fetal_Head_test_0814	0.981737	0.990141
Fetal Head US	MedSAM	external_US_Fetal_Head_test_0382	0.965866	0.975081
Fetal Head US	MedSAM	external_US_Fetal_Head_test_0900	0.97941	0.989221
Fetal Head US	MedSAM	external_US_Fetal_Head_test_0484	0.976108	0.98464
Fetal Head US	MedSAM	external_US_Fetal_Head_test_0659	0.981128	0.989618
Fetal Head US	MedSAM	external_US_Fetal_Head_test_0388	0.95485	0.96533
Fetal Head US	MedSAM	external_US_Fetal_Head_test_0153	0.966119	0.976587
Fetal Head US	MedSAM	external_US_Fetal_Head_test_0552	0.952571	0.963824
Fetal Head US	MedSAM	external_US_Fetal_Head_test_0477	0.971075	0.986627
Fetal Head US	MedSAM	external_US_Fetal_Head_test_0982	0.968959	0.978414
Fetal Head US	MedSAM	external_US_Fetal_Head_test_0874	0.969853	0.978718
Fetal Head US	MedSAM	external_US_Fetal_Head_test_0327	0.97742	0.986723
Fetal Head US	MedSAM	external_US_Fetal_Head_test_0761	0.983142	0.992265
Fetal Head US	MedSAM	external_US_Fetal_Head_test_0147	0.960056	0.970536
Fetal Head US	MedSAM	external_US_Fetal_Head_test_0434	0.982025	0.991499
Fetal Head US	MedSAM	external_US_Fetal_Head_test_0105	0.943982	0.964673
Fetal Head US	MedSAM	external_US_Fetal_Head_test_0274	0.974211	0.983632
Fetal Head US	MedSAM	external_US_Fetal_Head_test_0755	0.971498	0.98089
Fetal Head US	MedSAM	external_US_Fetal_Head_test_0502	0.979214	0.988147
Fetal Head US	MedSAM	external_US_Fetal_Head_test_0926	0.979466	0.990337
Fetal Head US	MedSAM	external_US_Fetal_Head_test_0711	0.968257	0.978513
Fetal Head US	MedSAM	external_US_Fetal_Head_test_0233	0.974404	0.986259
Fetal Head US	MedSAM	external_US_Fetal_Head_test_0734	0.985575	0.994977
Fetal Head US	MedSAM	external_US_Fetal_Head_test_0273	0.969184	0.978695
Fetal Head US	MedSAM	external_US_Fetal_Head_test_0796	0.976136	0.985563
Fetal Head US	MedSAM	external_US_Fetal_Head_test_0073	0.973833	0.987756
Fetal Head US	MedSAM	external_US_Fetal_Head_test_0138	0.962528	0.979228
Fetal Head US	MedSAM	external_US_Fetal_Head_test_0908	0.970898	0.982519
Fetal Head US	MedSAM	external_US_Fetal_Head_test_0630	0.977483	0.98779
Fetal Head US	MedSAM	external_US_Fetal_Head_test_0193	0.964217	0.977003
Fetal Head US	MedSAM	external_US_Fetal_Head_test_0958	0.979762	0.988345
Fetal Head US	MedSAM	external_US_Fetal_Head_test_0677	0.975198	0.983729
Fetal Head US	MedSAM	external_US_Fetal_Head_test_0357	0.972798	0.982013
Fetal Head US	MedSAM	external_US_Fetal_Head_test_0747	0.971166	0.987302
Fetal Head US	MedSAM	external_US_Fetal_Head_test_0828	0.952677	0.970701
Fetal Head US	MedSAM	external_US_Fetal_Head_test_0026	0.974794	0.986436
Fetal Head US	MedSAM	external_US_Fetal_Head_test_0178	0.964913	0.977047
Fetal Head US	MedSAM	external_US_Fetal_Head_test_0081	0.968707	0.980181
Fetal Head US	MedSAM	external_US_Fetal_Head_test_0531	0.978084	0.986868
Fetal Head US	MedSAM	external_US_Fetal_Head_test_0258	0.977399	0.985674
Fetal Head US	MedSAM	external_US_Fetal_Head_test_0845	0.977561	0.988482
Fetal Head US	MedSAM	external_US_Fetal_Head_test_0516	0.982654	0.990669
Fetal Head US	MedSAM	external_US_Fetal_Head_test_0460	0.969852	0.980132
Fetal Head US	MedSAM	external_US_Fetal_Head_test_0682	0.988264	0.995839
Fetal Head US	MedSAM	external_US_Fetal_Head_test_0412	0.971425	0.982151
Fetal Head US	MedSAM	external_US_Fetal_Head_test_0135	0.939806	0.951975
Fetal Head US	MedSAM	external_US_Fetal_Head_test_0190	0.958212	0.968846
Fetal Head US	MedSAM	external_US_Fetal_Head_test_0635	0.946341	0.956617
Fetal Head US	MedSAM	external_US_Fetal_Head_test_0237	0.974816	0.986581
Fetal Head US	MedSAM	external_US_Fetal_Head_test_0313	0.978364	0.986293
Fetal Head US	MedSAM	external_US_Fetal_Head_test_0834	0.966891	0.979525
Fetal Head US	MedSAM	external_US_Fetal_Head_test_0728	0.966859	0.97861
Fetal Head US	MedSAM	external_US_Fetal_Head_test_0567	0.981585	0.990978
Fetal Head US	MedSAM	external_US_Fetal_Head_test_0673	0.981954	0.991292
Fetal Head US	MedSAM	external_US_Fetal_Head_test_0263	0.972499	0.981425
Fetal Head US	MedSAM	external_US_Fetal_Head_test_0850	0.977442	0.986671
Fetal Head US	MedSAM	external_US_Fetal_Head_test_0961	0.981527	0.990731
Fetal Head US	MedSAM	external_US_Fetal_Head_test_0538	0.977051	0.985227
Fetal Head US	MedSAM	external_US_Fetal_Head_test_0446	0.97228	0.98142
Fetal Head US	MedSAM	external_US_Fetal_Head_test_0398	0.985037	0.993982
Fetal Head US	MedSAM	external_US_Fetal_Head_test_0912	0.972058	0.980776
Fetal Head US	MedSAM	external_US_Fetal_Head_test_0228	0.969863	0.987076
Fetal Head US	MedSAM	external_US_Fetal_Head_test_0317	0.97008	0.980116
Fetal Head US	MedSAM	external_US_Fetal_Head_test_0654	0.982231	0.991762
Fetal Head US	MedSAM	external_US_Fetal_Head_test_0626	0.977207	0.985988
Fetal Head US	MedSAM	external_US_Fetal_Head_test_0801	0.971412	0.985104
Fetal Head US	MedSAM	external_US_Fetal_Head_test_0251	0.978774	0.990308
Fetal Head US	MedSAM	external_US_Fetal_Head_test_0587	0.975929	0.985594
Fetal Head US	MedSAM	external_US_Fetal_Head_test_0094	0.971734	0.984715
Fetal Head US	MedSAM	external_US_Fetal_Head_test_0968	0.966056	0.979067
Fetal Head US	MedSAM	external_US_Fetal_Head_test_0127	0.958426	0.969107
Fetal Head US	MedSAM	external_US_Fetal_Head_test_0723	0.956426	0.966884
Fetal Head US	MedSAM	external_US_Fetal_Head_test_0466	0.984702	0.993003
Fetal Head US	MedSAM	external_US_Fetal_Head_test_0417	0.984233	0.99234
Fetal Head US	MedSAM	external_US_Fetal_Head_test_0954	0.969469	0.980446
Fetal Head US	MedSAM	external_US_Fetal_Head_test_0184	0.961478	0.974976
Fetal Head US	MedSAM	external_US_Fetal_Head_test_0942	0.979447	0.990126
Fetal Head US	MedSAM	external_US_Fetal_Head_test_0892	0.9814	0.989535
Fetal Head US	MedSAM	external_US_Fetal_Head_test_0752	0.972252	0.986652
Fetal Head US	MedSAM	external_US_Fetal_Head_test_0216	0.97187	0.990122
Fetal Head US	MedSAM	external_US_Fetal_Head_test_0047	0.921771	0.938757
Fetal Head US	MedSAM	external_US_Fetal_Head_test_0236	0.972311	0.98478
Fetal Head US	MedSAM	external_US_Fetal_Head_test_0932	0.978345	0.991481
Fetal Head US	MedSAM	external_US_Fetal_Head_test_0779	0.975546	0.989494
Fetal Head US	MedSAM	external_US_Fetal_Head_test_0000	0.943813	0.960209
Fetal Head US	MedSAM	external_US_Fetal_Head_test_0773	0.973936	0.987822
Fetal Head US	MedSAM	external_US_Fetal_Head_test_0362	0.969017	0.977058
Fetal Head US	MedSAM	external_US_Fetal_Head_test_0050	0.965511	0.980329
Fetal Head US	MedSAM	external_US_Fetal_Head_test_0593	0.978743	0.987071
Fetal Head US	MedSAM	external_US_Fetal_Head_test_0130	0.960822	0.97144
Fetal Head US	MedSAM	external_US_Fetal_Head_test_0703	0.972205	0.980837
Fetal Head US	MedSAM	external_US_Fetal_Head_test_0880	0.979533	0.988664
Fetal Head US	MedSAM	external_US_Fetal_Head_test_0168	0.981625	0.991792
Fetal Head US	MedSAM	external_US_Fetal_Head_test_0652	0.975907	0.985099
Fetal Head US	MedSAM	external_US_Fetal_Head_test_0487	0.980842	0.989002
Fetal Head US	MedSAM	external_US_Fetal_Head_test_0820	0.98785	0.994993
Fetal Head US	MedSAM	external_US_Fetal_Head_test_0877	0.964171	0.973578
Fetal Head US	MedSAM	external_US_Fetal_Head_test_0391	0.965852	0.981303
Fetal Head US	MedSAM	external_US_Fetal_Head_test_0160	0.954326	0.969271
Fetal Head US	MedSAM	external_US_Fetal_Head_test_0657	0.976562	0.987611
Fetal Head US	MedSAM	external_US_Fetal_Head_test_0333	0.976391	0.985488
Fetal Head US	MedSAM	external_US_Fetal_Head_test_0545	0.970051	0.979653
Fetal Head US	MedSAM	external_US_Fetal_Head_test_0282	0.958588	0.969753
Fetal Head US	MedSAM	external_US_Fetal_Head_test_0424	0.971876	0.980651
Fetal Head US	MedSAM	external_US_Fetal_Head_test_0597	0.982975	0.991543
Fetal Head US	MedSAM	external_US_Fetal_Head_test_0494	0.971632	0.981136
Fetal Head US	MedSAM	external_US_Fetal_Head_test_0985	0.97082	0.979934
Fetal Head US	MedSAM	external_US_Fetal_Head_test_0436	0.967492	0.97963
Fetal Head US	MedSAM	external_US_Fetal_Head_test_0788	0.967477	0.981833
Fetal Head US	MedSAM	external_US_Fetal_Head_test_0097	0.970454	0.981396
Fetal Head US	MedSAM	external_US_Fetal_Head_test_0708	0.973874	0.98299
Fetal Head US	MedSAM	external_US_Fetal_Head_test_0211	0.972062	0.982957
Fetal Head US	MedSAM	external_US_Fetal_Head_test_0902	0.9817	0.989903
Fetal Head US	MedSAM	external_US_Fetal_Head_test_0887	0.97364	0.984752
Fetal Head US	MedSAM	external_US_Fetal_Head_test_0377	0.960524	0.970091
Fetal Head US	MedSAM	external_US_Fetal_Head_test_0151	0.966576	0.97594
Fetal Head US	MedSAM	external_US_Fetal_Head_test_0646	0.970714	0.981035
Fetal Head US	MedSAM	external_US_Fetal_Head_test_0337	0.98331	0.993953
Fetal Head US	MedSAM	external_US_Fetal_Head_test_0564	0.980649	0.989762
Fetal Head US	MedSAM	external_US_Fetal_Head_test_0117	0.956011	0.977354
Fetal Head US	MedSAM	external_US_Fetal_Head_test_0490	0.97966	0.989157
Fetal Head US	MedSAM	external_US_Fetal_Head_test_0513	0.978535	0.988136
Fetal Head US	MedSAM	external_US_Fetal_Head_test_0967	0.964433	0.974091
Fetal Head US	MedSAM	external_US_Fetal_Head_test_0289	0.980339	0.988365
Fetal Head US	MedSAM	external_US_Fetal_Head_test_0696	0.974311	0.983418
Fetal Head US	MedSAM	external_US_Fetal_Head_test_0422	0.977279	0.985984
Fetal Head US	MedSAM	external_US_Fetal_Head_test_0439	0.979382	0.989038
Fetal Head US	MedSAM	external_US_Fetal_Head_test_0938	0.979146	0.987236
Fetal Head US	MedSAM	external_US_Fetal_Head_test_0208	0.958747	0.972576
Fetal Head US	MedSAM	external_US_Fetal_Head_test_0617	0.983563	0.993756
Fetal Head US	MedSAM	external_US_Fetal_Head_test_0725	0.973041	0.983628
Fetal Head US	MedSAM	external_US_Fetal_Head_test_0019	0.971453	0.983543
Fetal Head US	MedSAM	external_US_Fetal_Head_test_0916	0.969776	0.979252
Fetal Head US	MedSAM	external_US_Fetal_Head_test_0780	0.97605	0.985298
Fetal Head US	MedSAM	external_US_Fetal_Head_test_0481	0.977596	0.987505
Fetal Head US	MedSAM	external_US_Fetal_Head_test_0309	0.971674	0.98139
Fetal Head US	MedSAM	external_US_Fetal_Head_test_0471	0.983256	0.992608
Fetal Head US	MedSAM	external_US_Fetal_Head_test_0995	0.977029	0.985117
Fetal Head US	MedSAM	external_US_Fetal_Head_test_0067	0.97397	0.985919
Fetal Head US	MedSAM	external_US_Fetal_Head_test_0992	0.984957	0.994301
Fetal Head US	MedSAM	external_US_Fetal_Head_test_0720	0.972845	0.983555
Fetal Head US	MedSAM	external_US_Fetal_Head_test_0826	0.985651	0.993295
Fetal Head US	MedSAM	external_US_Fetal_Head_test_0394	0.942511	0.954398
Fetal Head US	MedSAM	external_US_Fetal_Head_test_0155	0.972341	0.982165
Fetal Head US	MedSAM	external_US_Fetal_Head_test_0863	0.983299	0.991617
Fetal Head US	MedSAM	external_US_Fetal_Head_test_0570	0.967908	0.977613
Fetal Head US	MedSAM	external_US_Fetal_Head_test_0095	0.966852	0.977872
Fetal Head US	MedSAM	external_US_Fetal_Head_test_0234	0.980543	0.98831
Fetal Head US	MedSAM	external_US_Fetal_Head_test_0311	0.970194	0.979625
Fetal Head US	MedSAM	external_US_Fetal_Head_test_0569	0.977147	0.985613
Fetal Head US	MedSAM	external_US_Fetal_Head_test_0774	0.981107	0.989865
Fetal Head US	MedSAM	external_US_Fetal_Head_test_0672	0.982989	0.991103
Fetal Head US	MedSAM	external_US_Fetal_Head_test_0414	0.976377	0.985205
Fetal Head US	MedSAM	external_US_Fetal_Head_test_0842	0.978921	0.990123
Fetal Head US	MedSAM	external_US_Fetal_Head_test_0633	0.983529	0.99251
Fetal Head US	MedSAM	external_US_Fetal_Head_test_0666	0.979561	0.988608
Fetal Head US	MedSAM	external_US_Fetal_Head_test_0680	0.970028	0.979046
Fetal Head US	MedSAM	external_US_Fetal_Head_test_0518	0.974938	0.984594
Fetal Head US	MedSAM	external_US_Fetal_Head_test_0048	0.966085	0.977432
Fetal Head US	MedSAM	external_US_Fetal_Head_test_0463	0.967784	0.977218
Fetal Head US	MedSAM	external_US_Fetal_Head_test_0191	0.964903	0.982811
Fetal Head US	MedSAM	external_US_Fetal_Head_test_0030	0.925379	0.946312
Fetal Head US	MedSAM	external_US_Fetal_Head_test_0256	0.978249	0.987313
Fetal Head US	MedSAM	external_US_Fetal_Head_test_0745	0.966086	0.977411
Fetal Head US	MedSAM	external_US_Fetal_Head_test_0136	0.948468	0.971293
Fetal Head US	MedSAM	external_US_Fetal_Head_test_0542	0.981485	0.991391
Fetal Head US	MedSAM	external_US_Fetal_Head_test_0077	0.879701	0.914757
Fetal Head US	MedSAM	external_US_Fetal_Head_test_0911	0.977984	0.988185
Fetal Head US	MedSAM	external_US_Fetal_Head_test_0960	0.973984	0.983501
Fetal Head US	MedSAM	external_US_Fetal_Head_test_0355	0.976133	0.984366
Fetal Head US	MedSAM	external_US_Fetal_Head_test_0591	0.978888	0.986885
Fetal Head US	MedSAM	external_US_Fetal_Head_test_0731	0.972812	0.982329
Fetal Head US	MedSAM	external_US_Fetal_Head_test_0045	0.949726	0.965014
Fetal Head US	MedSAM	external_US_Fetal_Head_test_0794	0.962348	0.972672
Fetal Head US	MedSAM	external_US_Fetal_Head_test_0259	0.979237	0.98902
Fetal Head US	MedSAM	external_US_Fetal_Head_test_0754	0.972144	0.982077
Fetal Head US	MedSAM	external_US_Fetal_Head_test_0732	0.968151	0.978119
Fetal Head US	MedSAM	external_US_Fetal_Head_test_0187	0.983142	0.99378
Fetal Head US	MedSAM	external_US_Fetal_Head_test_0252	0.968124	0.980438
Fetal Head US	MedSAM	external_US_Fetal_Head_test_0848	0.981004	0.989622
Fetal Head US	MedSAM	external_US_Fetal_Head_test_0364	0.978382	0.987794
Fetal Head US	MedSAM	external_US_Fetal_Head_test_0940	0.98023	0.989103
Fetal Head US	MedSAM	external_US_Fetal_Head_test_0129	0.969893	0.983307
Fetal Head US	MedSAM	external_US_Fetal_Head_test_0458	0.954883	0.966228
Fetal Head US	MedSAM	external_US_Fetal_Head_test_0167	0.949814	0.962034
Fetal Head US	MedSAM	external_US_Fetal_Head_test_0698	0.96793	0.977353
Fetal Head US	MedSAM	external_US_Fetal_Head_test_0890	0.974856	0.984491
Fetal Head US	MedSAM	external_US_Fetal_Head_test_0726	0.975153	0.987397
Fetal Head US	MedSAM	external_US_Fetal_Head_test_0092	0.96288	0.977028
Fetal Head US	MedSAM	external_US_Fetal_Head_test_0804	0.982521	0.992137
Fetal Head US	MedSAM	external_US_Fetal_Head_test_0585	0.983031	0.992985
Fetal Head US	MedSAM	external_US_Fetal_Head_test_0319	0.978528	0.987626
Fetal Head US	MedSAM	external_US_Fetal_Head_test_0314	0.978332	0.986784
Fetal Head US	MedSAM	external_US_Fetal_Head_test_0230	0.969582	0.979039
Fetal Head US	MedSAM	external_US_Fetal_Head_test_0800	0.980943	0.989243
Fetal Head US	MedSAM	external_US_Fetal_Head_test_0853	0.978038	0.988597
Fetal Head US	MedSAM	external_US_Fetal_Head_test_0629	0.981615	0.990514
Fetal Head US	MedSAM	external_US_Fetal_Head_test_0676	0.972636	0.983783
Fetal Head US	MedSAM	external_US_Fetal_Head_test_0443	0.971168	0.982004
Fetal Head US	MedSAM	external_US_Fetal_Head_test_0969	0.957394	0.970639
Fetal Head US	MedSAM	external_US_Fetal_Head_test_0396	0.976706	0.985163
Fetal Head US	MedSAM	external_US_Fetal_Head_test_0358	0.976091	0.986562
Fetal Head US	MedSAM	external_US_Fetal_Head_test_0751	0.973261	0.982264
Fetal Head US	MedSAM	external_US_Fetal_Head_test_0536	0.973659	0.982824
Fetal Head US	MedSAM	external_US_Fetal_Head_test_0955	0.972571	0.983317
Fetal Head US	MedSAM	external_US_Fetal_Head_test_0266	0.971227	0.982046
Fetal Head US	MedSAM	external_US_Fetal_Head_test_0100	0.935035	0.957541
Fetal Head US	MedSAM	external_US_Fetal_Head_test_0525	0.954596	0.966357
Fetal Head US	MedSAM	external_US_Fetal_Head_test_0888	0.977111	0.985845
Fetal Head US	MedSAM	external_US_Fetal_Head_test_0438	0.980277	0.988738
Fetal Head US	MedSAM	external_US_Fetal_Head_test_0024	0.973022	0.989133
Fetal Head US	MedSAM	external_US_Fetal_Head_test_0706	0.971649	0.981684
Fetal Head US	MedSAM	external_US_Fetal_Head_test_0101	0.972227	0.981675
Fetal Head US	MedSAM	external_US_Fetal_Head_test_0852	0.965347	0.97877
Fetal Head US	MedSAM	external_US_Fetal_Head_test_0618	0.979699	0.987744
Fetal Head US	MedSAM	external_US_Fetal_Head_test_0497	0.959165	0.969906
Fetal Head US	MedSAM	external_US_Fetal_Head_test_0279	0.979172	0.988557
Fetal Head US	MedSAM	external_US_Fetal_Head_test_0547	0.965625	0.978126
Fetal Head US	MedSAM	external_US_Fetal_Head_test_0070	0.9477	0.961112
Fetal Head US	MedSAM	external_US_Fetal_Head_test_0989	0.973562	0.98321
Fetal Head US	MedSAM	external_US_Fetal_Head_test_0331	0.989858	0.996831
Fetal Head US	MedSAM	external_US_Fetal_Head_test_0163	0.961721	0.973391
Fetal Head US	MedSAM	external_US_Fetal_Head_test_0653	0.978845	0.987958
Fetal Head US	MedSAM	external_US_Fetal_Head_test_0294	0.981771	0.991725
Fetal Head US	MedSAM	external_US_Fetal_Head_test_0882	0.968536	0.980024
Fetal Head US	MedSAM	external_US_Fetal_Head_test_0393	0.970908	0.979558
Fetal Head US	MedSAM	external_US_Fetal_Head_test_0628	0.980538	0.989343
Fetal Head US	MedSAM	external_US_Fetal_Head_test_0818	0.969246	0.97948
Fetal Head US	MedSAM	external_US_Fetal_Head_test_0052	0.971623	0.982633
Fetal Head US	MedSAM	external_US_Fetal_Head_test_0386	0.981873	0.991429
Fetal Head US	MedSAM	external_US_Fetal_Head_test_0565	0.961779	0.971964
Fetal Head US	MedSAM	external_US_Fetal_Head_test_0514	0.967172	0.978698
Fetal Head US	MedSAM	external_US_Fetal_Head_test_0120	0.969382	0.985048
Fetal Head US	MedSAM	external_US_Fetal_Head_test_0489	0.976011	0.984986
Fetal Head US	MedSAM	external_US_Fetal_Head_test_0002	0.956864	0.968041
Fetal Head US	MedSAM	external_US_Fetal_Head_test_0159	0.912317	0.931917
Fetal Head US	MedSAM	external_US_Fetal_Head_test_0771	0.967763	0.977656
Fetal Head US	MedSAM	external_US_Fetal_Head_test_0935	0.975254	0.985317
Fetal Head US	MedSAM	external_US_Fetal_Head_test_0214	0.958301	0.969939
Fetal Head US	MedSAM	external_US_Fetal_Head_test_0598	0.980074	0.988925
Fetal Head US	MedSAM	external_US_Fetal_Head_test_0988	0.975437	0.985057
Fetal Head US	MedSAM	external_US_Fetal_Head_test_0993	0.977671	0.986984
Fetal Head US	MedSAM	external_US_Fetal_Head_test_0829	0.961687	0.978008
Fetal Head US	MedSAM	external_US_Fetal_Head_test_0468	0.984697	0.994467
Fetal Head US	MedSAM	external_US_Fetal_Head_test_0336	0.976791	0.986712
Fetal Head US	MedSAM	external_US_Fetal_Head_test_0861	0.974399	0.984014
Fetal Head US	MedSAM	external_US_Fetal_Head_test_0060	0.948679	0.961598
Fetal Head US	MedSAM	external_US_Fetal_Head_test_0017	0.952876	0.969281
Fetal Head US	MedSAM	external_US_Fetal_Head_test_0287	0.980616	0.991378
Fetal Head US	MedSAM	external_US_Fetal_Head_test_0903	0.981087	0.991343
Fetal Head US	MedSAM	external_US_Fetal_Head_test_0065	0.976965	0.986549
Fetal Head US	MedSAM	external_US_Fetal_Head_test_0115	0.949533	0.970968
Fetal Head US	MedSAM	external_US_Fetal_Head_test_0615	0.974157	0.987886
Fetal Head US	MedSAM	external_US_Fetal_Head_test_0210	0.978288	0.988345
Fetal Head US	MedSAM	external_US_Fetal_Head_test_0914	0.972012	0.982767
Fetal Head US	MedSAM	external_US_Fetal_Head_test_0782	0.984064	0.992488
Fetal Head US	MedSAM	external_US_Fetal_Head_test_0420	0.981995	0.991204
Fetal Head US	MedSAM	external_US_Fetal_Head_test_0699	0.983036	0.991809
Fetal Head US	MedSAM	external_US_Fetal_Head_test_0511	0.983067	0.991968
Fetal Head US	MedSAM	external_US_Fetal_Head_test_0340	0.972844	0.984243
Fetal Head US	MedSAM	external_US_Fetal_Head_test_0291	0.978631	0.98732
Fetal Head US	MedSAM	external_US_Fetal_Head_test_0496	0.974087	0.983635
Fetal Head US	MedSAM	external_US_Fetal_Head_test_0821	0.962048	0.981936
Fetal Head US	MedSAM	external_US_Fetal_Head_test_0561	0.983086	0.992877
Fetal Head US	MedSAM	external_US_Fetal_Head_test_0775	0.97232	0.980311
Fetal Head US	MedSAM	external_US_Fetal_Head_test_0965	0.982741	0.992209
Fetal Head US	MedSAM	external_US_Fetal_Head_test_0482	0.977504	0.987392
Fetal Head US	MedSAM	external_US_Fetal_Head_test_0375	0.957539	0.969649
Fetal Head US	MedSAM	external_US_Fetal_Head_test_0649	0.962414	0.973064
Fetal Head US	MedSAM	external_US_Fetal_Head_test_0937	0.98607	0.996186
Fetal Head US	MedSAM	external_US_Fetal_Head_test_0512	0.967917	0.978521
Fetal Head US	MedSAM	external_US_Fetal_Head_test_0310	0.975798	0.985784
Fetal Head US	MedSAM	external_US_Fetal_Head_test_0245	0.978631	0.988056
Fetal Head US	MedSAM	external_US_Fetal_Head_test_0290	0.973644	0.982435
Fetal Head US	MedSAM	external_US_Fetal_Head_test_0421	0.960423	0.971124
Fetal Head US	MedSAM	external_US_Fetal_Head_test_0118	0.944264	0.958589
Fetal Head US	MedSAM	external_US_Fetal_Head_test_0505	0.972862	0.983176
Fetal Head US	MedSAM	external_US_Fetal_Head_test_0886	0.962181	0.974229
Fetal Head US	MedSAM	external_US_Fetal_Head_test_0697	0.973764	0.983607
Fetal Head US	MedSAM	external_US_Fetal_Head_test_0970	0.969378	0.980764
Fetal Head US	MedSAM	external_US_Fetal_Head_test_0492	0.978834	0.988665
Fetal Head US	MedSAM	external_US_Fetal_Head_test_0376	0.969744	0.981408
Fetal Head US	MedSAM	external_US_Fetal_Head_test_0647	0.973611	0.983562
Fetal Head US	MedSAM	external_US_Fetal_Head_test_0962	0.959479	0.975203
Fetal Head US	MedSAM	external_US_Fetal_Head_test_0971	0.957085	0.968782
Fetal Head US	MedSAM	external_US_Fetal_Head_test_0562	0.985716	0.994376
Fetal Head US	MedSAM	external_US_Fetal_Head_test_0339	0.977249	0.98751
Fetal Head US	MedSAM	external_US_Fetal_Head_test_0206	0.955715	0.967304
Fetal Head US	MedSAM	external_US_Fetal_Head_test_0823	0.977127	0.986399
Fetal Head US	MedSAM	external_US_Fetal_Head_test_0068	0.971624	0.980955
Fetal Head US	MedSAM	external_US_Fetal_Head_test_0991	0.975294	0.984164
Fetal Head US	MedSAM	external_US_Fetal_Head_test_0152	0.967972	0.978392
Fetal Head US	MedSAM	external_US_Fetal_Head_test_0470	0.983781	0.991317
Fetal Head US	MedSAM	external_US_Fetal_Head_test_0016	0.961659	0.974774
Fetal Head US	MedSAM	external_US_Fetal_Head_test_0996	0.970493	0.979965
Fetal Head US	MedSAM	external_US_Fetal_Head_test_0395	0.979523	0.989755
Fetal Head US	MedSAM	external_US_Fetal_Head_test_0253	0.980972	0.991384
Fetal Head US	MedSAM	external_US_Fetal_Head_test_0864	0.968908	0.976943
Fetal Head US	MedSAM	external_US_Fetal_Head_test_0917	0.968963	0.981153
Fetal Head US	MedSAM	external_US_Fetal_Head_test_0616	0.974114	0.98452
Fetal Head US	MedSAM	external_US_Fetal_Head_test_0207	0.9683	0.980462
Fetal Head US	MedSAM	external_US_Fetal_Head_test_0441	0.974284	0.983395
Fetal Head US	MedSAM	external_US_Fetal_Head_test_0021	0.952879	0.968637
Fetal Head US	MedSAM	external_US_Fetal_Head_test_0166	0.978081	0.993075
Fetal Head US	MedSAM	external_US_Fetal_Head_test_0803	0.970087	0.981085
Fetal Head US	MedSAM	external_US_Fetal_Head_test_0819	0.977983	0.987995
Fetal Head US	MedSAM	external_US_Fetal_Head_test_0778	0.970881	0.980136
Fetal Head US	MedSAM	external_US_Fetal_Head_test_0973	0.971237	0.981952
Fetal Head US	MedSAM	external_US_Fetal_Head_test_0051	0.966018	0.97974
Fetal Head US	MedSAM	external_US_Fetal_Head_test_0164	0.931227	0.950874
Fetal Head US	MedSAM	external_US_Fetal_Head_test_0084	0.96912	0.979533
Fetal Head US	MedSAM	external_US_Fetal_Head_test_0486	0.965987	0.975897
Fetal Head US	MedSAM	external_US_Fetal_Head_test_0881	0.979301	0.989482
Fetal Head US	MedSAM	external_US_Fetal_Head_test_0651	0.969433	0.979044
Fetal Head US	MedSAM	external_US_Fetal_Head_test_0539	0.980046	0.989178
Fetal Head US	MedSAM	external_US_Fetal_Head_test_0001	0.95159	0.972074
Fetal Head US	MedSAM	external_US_Fetal_Head_test_0592	0.980674	0.989293
Fetal Head US	MedSAM	external_US_Fetal_Head_test_0215	0.968662	0.98101
Fetal Head US	MedSAM	external_US_Fetal_Head_test_0702	0.949285	0.960696
Fetal Head US	MedSAM	external_US_Fetal_Head_test_0181	0.946173	0.959989
Fetal Head US	MedSAM	external_US_Fetal_Head_test_0772	0.978795	0.988048
Fetal Head US	MedSAM	external_US_Fetal_Head_test_0933	0.980231	0.988824
Fetal Head US	MedSAM	external_US_Fetal_Head_test_0493	0.977058	0.987139
Fetal Head US	MedSAM	external_US_Fetal_Head_test_0934	0.968213	0.97801
Fetal Head US	MedSAM	external_US_Fetal_Head_test_0212	0.974541	0.984903
Fetal Head US	MedSAM	external_US_Fetal_Head_test_0284	0.981944	0.991057
Fetal Head US	MedSAM	external_US_Fetal_Head_test_0824	0.971196	0.980483
Fetal Head US	MedSAM	external_US_Fetal_Head_test_0161	0.956202	0.972873
Fetal Head US	MedSAM	external_US_Fetal_Head_test_0709	0.966431	0.977554
Fetal Head US	MedSAM	external_US_Fetal_Head_test_0098	0.959957	0.974112
Fetal Head US	MedSAM	external_US_Fetal_Head_test_0078	0.94641	0.958977
Fetal Head US	MedSAM	external_US_Fetal_Head_test_0435	0.968855	0.978035
Fetal Head US	MedSAM	external_US_Fetal_Head_test_0658	0.978724	0.988525
Fetal Head US	MedSAM	external_US_Fetal_Head_test_0831	0.98323	0.993228
Fetal Head US	MedSAM	external_US_Fetal_Head_test_0544	0.974265	0.988145
Fetal Head US	MedSAM	external_US_Fetal_Head_test_0334	0.97935	0.989199
Fetal Head US	MedSAM	external_US_Fetal_Head_test_0389	0.979263	0.988822
Fetal Head US	MedSAM	external_US_Fetal_Head_test_0987	0.973768	0.983521
Fetal Head US	MedSAM	external_US_Fetal_Head_test_0625	0.972437	0.982122
Fetal Head US	MedSAM	external_US_Fetal_Head_test_0913	0.97381	0.982359
Fetal Head US	MedSAM	external_US_Fetal_Head_test_0316	0.972593	0.982744
Fetal Head US	MedSAM	external_US_Fetal_Head_test_0400	0.98347	0.991097
Fetal Head US	MedSAM	external_US_Fetal_Head_test_0229	0.975063	0.986348
Fetal Head US	MedSAM	external_US_Fetal_Head_test_0588	0.981906	0.989747
Fetal Head US	MedSAM	external_US_Fetal_Head_test_0963	0.955507	0.972213
Fetal Head US	MedSAM	external_US_Fetal_Head_test_0156	0.952332	0.964319
Fetal Head US	MedSAM	external_US_Fetal_Head_test_0671	0.977979	0.986893
Fetal Head US	MedSAM	external_US_Fetal_Head_test_0262	0.975393	0.983559
Fetal Head US	MedSAM	external_US_Fetal_Head_test_0540	0.974349	0.982852
Fetal Head US	MedSAM	external_US_Fetal_Head_test_0851	0.984085	0.99259
Fetal Head US	MedSAM	external_US_Fetal_Head_test_0185	0.967831	0.981953
Fetal Head US	MedSAM	external_US_Fetal_Head_test_0447	0.97798	0.987265
Fetal Head US	MedSAM	external_US_Fetal_Head_test_0941	0.980891	0.99171
Fetal Head US	MedSAM	external_US_Fetal_Head_test_0442	0.972346	0.981448
Fetal Head US	MedSAM	external_US_Fetal_Head_test_0360	0.979149	0.98786
Fetal Head US	MedSAM	external_US_Fetal_Head_test_0046	0.916661	0.933798
Fetal Head US	MedSAM	external_US_Fetal_Head_test_0763	0.981159	0.992724
Fetal Head US	MedSAM	external_US_Fetal_Head_test_0465	0.974779	0.984201
Fetal Head US	MedSAM	external_US_Fetal_Head_test_0093	0.962024	0.977933
Fetal Head US	MedSAM	external_US_Fetal_Head_test_0722	0.972889	0.987108
Fetal Head US	MedSAM	external_US_Fetal_Head_test_0305	0.972543	0.982495
Fetal Head US	MedSAM	external_US_Fetal_Head_test_0485	0.964902	0.974701
Fetal Head US	MedSAM	external_US_Fetal_Head_test_0802	0.976091	0.98507
Fetal Head US	MedSAM	external_US_Fetal_Head_test_0753	0.975571	0.983564
Fetal Head US	MedSAM	external_US_Fetal_Head_test_0448	0.984295	0.993958
Fetal Head US	MedSAM	external_US_Fetal_Head_test_0891	0.963335	0.975658
Fetal Head US	MedSAM	external_US_Fetal_Head_test_0416	0.981264	0.99196
Fetal Head US	MedSAM	external_US_Fetal_Head_test_0128	0.978597	0.989055
Fetal Head US	MedSAM	external_US_Fetal_Head_test_0033	0.898384	0.921925
Fetal Head US	MedSAM	external_US_Fetal_Head_test_0356	0.976031	0.986601
Fetal Head US	MedSAM	external_US_Fetal_Head_test_0194	0.974169	0.985065
Fetal Head US	MedSAM	external_US_Fetal_Head_test_0957	0.977201	0.987395
Fetal Head US	MedSAM	external_US_Fetal_Head_test_0071	0.958336	0.976523
Fetal Head US	MedSAM	external_US_Fetal_Head_test_0678	0.975856	0.98529
Fetal Head US	MedSAM	external_US_Fetal_Head_test_0025	0.934689	0.947604
Fetal Head US	MedSAM	external_US_Fetal_Head_test_0748	0.968213	0.978372
Fetal Head US	MedSAM	external_US_Fetal_Head_test_0590	0.979217	0.987432
Fetal Head US	MedSAM	external_US_Fetal_Head_test_0797	0.974115	0.985949
Fetal Head US	MedSAM	external_US_Fetal_Head_test_0027	0.921402	0.941365
Fetal Head US	MedSAM	external_US_Fetal_Head_test_0232	0.976308	0.989575
Fetal Head US	MedSAM	external_US_Fetal_Head_test_0139	0.960851	0.976265
Fetal Head US	MedSAM	external_US_Fetal_Head_test_0733	0.976606	0.984535
Fetal Head US	MedSAM	external_US_Fetal_Head_test_0134	0.969433	0.984387
Fetal Head US	MedSAM	external_US_Fetal_Head_test_0907	0.983644	0.993479
Fetal Head US	MedSAM	external_US_Fetal_Head_test_0524	0.955267	0.965426
Fetal Head US	MedSAM	external_US_Fetal_Head_test_0885	0.972026	0.983747
Fetal Head US	MedSAM	external_US_Fetal_Head_test_0631	0.973241	0.982584
Fetal Head US	MedSAM	external_US_Fetal_Head_test_0413	0.978917	0.987787
Fetal Head US	MedSAM	external_US_Fetal_Head_test_0729	0.973638	0.984207
Fetal Head US	MedSAM	external_US_Fetal_Head_test_0239	0.967101	0.980105
Fetal Head US	MedSAM	external_US_Fetal_Head_test_0312	0.974181	0.985836
Fetal Head US	MedSAM	external_US_Fetal_Head_test_0634	0.980127	0.988427
Fetal Head US	MedSAM	external_US_Fetal_Head_test_0568	0.979987	0.98844
Fetal Head US	MedSAM	external_US_Fetal_Head_test_0326	0.979096	0.98851
Fetal Head US	MedSAM	external_US_Fetal_Head_test_0685	0.975716	0.986209
Fetal Head US	MedSAM	external_US_Fetal_Head_test_0257	0.975182	0.985505
Fetal Head US	MedSAM	external_US_Fetal_Head_test_0298	0.96544	0.975757
Fetal Head US	MedSAM	external_US_Fetal_Head_test_0365	0.984521	0.993519
Fetal Head US	MedSAM	external_US_Fetal_Head_test_0581	0.947691	0.958719
Fetal Head US	MedSAM	external_US_Fetal_Head_test_0189	0.970836	0.983008
Fetal Head US	MedSAM	external_US_Fetal_Head_test_0517	0.977127	0.98619
Fetal Head US	MedSAM	external_US_Fetal_Head_test_0461	0.975604	0.985105
Fetal Head US	MedSAM	external_US_Fetal_Head_test_0681	0.973468	0.982894
Fetal Head US	MedSAM	external_US_Fetal_Head_test_0018	0.958728	0.971915
Fetal Head US	MedSAM	external_US_Fetal_Head_test_0285	0.97815	0.988499
Fetal Head US	MedSAM	external_US_Fetal_Head_test_0209	0.965512	0.98442
Fetal Head US	MedSAM	external_US_Fetal_Head_test_0862	0.961448	0.976948
Fetal Head US	MedSAM	external_US_Fetal_Head_test_0781	0.97918	0.987146
Fetal Head US	MedSAM	external_US_Fetal_Head_test_0611	0.983927	0.992548
Fetal Head US	MedSAM	external_US_Fetal_Head_test_0846	0.96508	0.973889
Fetal Head US	MedSAM	external_US_Fetal_Head_test_0066	0.949023	0.961714
Fetal Head US	MedSAM	external_US_Fetal_Head_test_0158	0.977441	0.987836
Fetal Head US	MedSAM	external_US_Fetal_Head_test_0915	0.982657	0.990647
Fetal Head US	MedSAM	external_US_Fetal_Head_test_0467	0.967824	0.97808
Fetal Head US	MedSAM	external_US_Fetal_Head_test_0827	0.982924	0.991575
Fetal Head US	MedSAM	external_US_Fetal_Head_test_0015	0.958152	0.974471
Fetal Head US	MedSAM	external_US_Fetal_Head_test_0994	0.974838	0.987601
Fetal Head US	MedSAM	external_US_Fetal_Head_test_0750	0.979595	0.98813
Fetal Head US	MedSAM	external_US_Fetal_Head_test_0822	0.976047	0.985182
Fetal Head US	MedSAM	external_US_Fetal_Head_test_0341	0.966978	0.978542
Fetal Head US	MedSAM	external_US_Fetal_Head_test_0966	0.973169	0.98423
Fetal Head US	MedSAM	external_US_Fetal_Head_test_0335	0.977323	0.986402
Fetal Head US	MedSAM	external_US_Fetal_Head_test_0165	0.972917	0.985811
Fetal Head US	MedSAM	external_US_Fetal_Head_test_0560	0.95699	0.967733
Fetal Head US	MedSAM	external_US_Fetal_Head_test_0374	0.972032	0.981164
Fetal Head US	MedSAM	external_US_Fetal_Head_test_0419	0.971964	0.981495
Fetal Head US	MedSAM	external_US_Fetal_Head_test_0116	0.977604	0.988455
Fetal Head US	MedSAM	external_US_Fetal_Head_test_0650	0.98134	0.989684
Fetal Head US	MedSAM	external_US_Fetal_Head_test_0292	0.974957	0.986785
Fetal Head US	MedSAM	external_US_Fetal_Head_test_0701	0.982475	0.990768
Fetal Head US	MedSAM	external_US_Fetal_Head_test_0776	0.983135	0.991512
Fetal Head US	MedSAM	external_US_Fetal_Head_test_0010	0.945408	0.960705
Fetal Head US	MedSAM	external_US_Fetal_Head_test_0510	0.978164	0.989151
Fetal Head US	MedSAM	external_US_Fetal_Head_test_0069	0.949021	0.96355
Fetal Head US	MedSAM	external_US_Fetal_Head_test_0990	0.972924	0.983828
Fetal Head US	MedSAM	external_US_Fetal_Head_test_0546	0.987375	0.995095
Fetal Head US	MedSAM	external_US_Fetal_Head_test_0332	0.983264	0.991563
Fetal Head US	MedSAM	external_US_Fetal_Head_test_0392	0.979929	0.989172
Fetal Head US	MedSAM	external_US_Fetal_Head_test_0432	0.969997	0.979423
Fetal Head US	MedSAM	external_US_Fetal_Head_test_0606	0.973435	0.982561
Fetal Head US	MedSAM	external_US_Fetal_Head_test_0655	0.969163	0.980805
Fetal Head US	MedSAM	external_US_Fetal_Head_test_0675	0.981049	0.991436
Fetal Head US	MedSAM	external_US_Fetal_Head_test_0620	0.964453	0.974916
Fetal Head US	MedSAM	external_US_Fetal_Head_test_0707	0.977816	0.987437
Fetal Head US	MedSAM	external_US_Fetal_Head_test_0437	0.970674	0.981903
Fetal Head US	MedSAM	external_US_Fetal_Head_test_0338	0.974671	0.984468
Fetal Head US	MedSAM	external_US_Fetal_Head_test_0102	0.946419	0.956696
Fetal Head US	MedSAM	external_US_Fetal_Head_test_0042	0.98366	0.995323
Fetal Head US	MedSAM	external_US_Fetal_Head_test_0022	0.973357	0.985218
Fetal Head US	MedSAM	external_US_Fetal_Head_test_0873	0.960019	0.970447
Fetal Head US	MedSAM	external_US_Fetal_Head_test_0003	0.95282	0.970242
Fetal Head US	MedSAM	external_US_Fetal_Head_test_0770	0.984129	0.993464
Fetal Head US	MedSAM	external_US_Fetal_Head_test_0281	0.966117	0.976064
Fetal Head US	MedSAM	external_US_Fetal_Head_test_0495	0.951317	0.962609
Fetal Head US	MedSAM	external_US_Fetal_Head_test_0213	0.983527	0.992905
Fetal Head US	MedSAM	external_US_Fetal_Head_test_0515	0.969882	0.981513
Fetal Head US	MedSAM	external_US_Fetal_Head_test_0596	0.975533	0.985963
Fetal Head US	MedSAM	external_US_Fetal_Head_test_0119	0.977418	0.989729
Fetal Head US	MedSAM	external_US_Fetal_Head_test_0936	0.983768	0.990662
Fetal Head US	MedSAM	external_US_Fetal_Head_test_0825	0.978078	0.989143
Fetal Head US	MedSAM	external_US_Fetal_Head_test_0162	0.958141	0.974216
Fetal Head US	MedSAM	external_US_Fetal_Head_test_0053	0.96711	0.979375
Fetal Head US	MedSAM	external_US_Fetal_Head_test_0576	0.957026	0.967682
Fetal Head US	MedSAM	external_US_Fetal_Head_test_0488	0.961374	0.973311
Fetal Head US	MedSAM	external_US_Fetal_Head_test_0884	0.976054	0.985331
Fetal Head US	MedSAM	external_US_Fetal_Head_test_0566	0.956434	0.968398
Fetal Head US	MedSAM	external_US_Fetal_Head_test_0131	0.959944	0.972346
Fetal Head US	MedSAM	external_US_Fetal_Head_test_0805	0.971091	0.983328
Fetal Head US	MedSAM	external_US_Fetal_Head_test_0817	0.963103	0.972426
Fetal Head US	MedSAM	external_US_Fetal_Head_test_0091	0.93894	0.951612
Fetal Head US	MedSAM	external_US_Fetal_Head_test_0889	0.97691	0.985586
Fetal Head US	MedSAM	external_US_Fetal_Head_test_0044	0.970678	0.98756
Fetal Head US	MedSAM	external_US_Fetal_Head_test_0724	0.979551	0.989467
Fetal Head US	MedSAM	external_US_Fetal_Head_test_0943	0.970921	0.980737
Fetal Head US	MedSAM	external_US_Fetal_Head_test_0260	0.982384	0.993797
Fetal Head US	MedSAM	external_US_Fetal_Head_test_0315	0.973821	0.982272
Fetal Head US	MedSAM	external_US_Fetal_Head_test_0757	0.961298	0.972445
Fetal Head US	MedSAM	external_US_Fetal_Head_test_0847	0.963136	0.97591
Fetal Head US	MedSAM	external_US_Fetal_Head_test_0939	0.981827	0.991724
Fetal Head US	MedSAM	external_US_Fetal_Head_test_0157	0.942795	0.954454
Fetal Head US	MedSAM	external_US_Fetal_Head_test_0188	0.966147	0.97684
Fetal Head US	MedSAM	external_US_Fetal_Head_test_0363	0.978997	0.987622
Fetal Head US	MedSAM	external_US_Fetal_Head_test_0306	0.979322	0.990389
Fetal Head US	MedSAM	external_US_Fetal_Head_test_0261	0.941893	0.953901
Fetal Head US	MedSAM	external_US_Fetal_Head_test_0445	0.952473	0.963936
Fetal Head US	MedSAM	external_US_Fetal_Head_test_0359	0.954451	0.966345
Fetal Head US	MedSAM	external_US_Fetal_Head_test_0948	0.970443	0.980855
Fetal Head US	MedSAM	external_US_Fetal_Head_test_0674	0.974953	0.983748
Fetal Head US	MedSAM	external_US_Fetal_Head_test_0854	0.973477	0.981763
Fetal Head US	MedSAM	external_US_Fetal_Head_test_0749	0.973415	0.982736
Fetal Head US	MedSAM	external_US_Fetal_Head_test_0537	0.979984	0.990062
Fetal Head US	MedSAM	external_US_Fetal_Head_test_0231	0.963884	0.980947
Fetal Head US	MedSAM	external_US_Fetal_Head_test_0799	0.95966	0.969
Fetal Head US	MedSAM	external_US_Fetal_Head_test_0318	0.955219	0.967131
Fetal Head US	MedSAM	external_US_Fetal_Head_test_0264	0.970486	0.979123
Fetal Head US	MedSAM	external_US_Fetal_Head_test_0586	0.978964	0.98827
Fetal Head US	MedSAM	external_US_Fetal_Head_test_0648	0.981019	0.990234
Fetal Head US	MedSAM	external_US_Fetal_Head_test_0397	0.975281	0.983687
Fetal Head US	MedSAM	external_US_Fetal_Head_test_0627	0.980471	0.989155
Fetal Head US	MedSAM	external_US_Fetal_Head_test_0679	0.983204	0.992605
Fetal Head US	MedSAM	external_US_Fetal_Head_test_0197	0.972237	0.984191
Fetal Head US	MedSAM	external_US_Fetal_Head_test_0843	0.972769	0.985792
Fetal Head US	MedSAM	external_US_Fetal_Head_test_0464	0.972218	0.980541
Fetal Head US	MedSAM	external_US_Fetal_Head_test_0049	0.980613	0.991747
Fetal Head US	MedSAM	external_US_Fetal_Head_test_0096	0.949544	0.966777
Fetal Head US	MedSAM	external_US_Fetal_Head_test_0519	0.959863	0.969258
Fetal Head US	MedSAM	external_US_Fetal_Head_test_0308	0.973948	0.985363
Fetal Head US	MedSAM	external_US_Fetal_Head_test_0255	0.95692	0.96833
Fetal Head US	MedSAM	external_US_Fetal_Head_test_0571	0.978961	0.988123
Fetal Head US	MedSAM	external_US_Fetal_Head_test_0235	0.969976	0.979631
Fetal Head US	MedSAM	external_US_Fetal_Head_test_0849	0.975458	0.984339
Fetal Head US	MedSAM	external_US_Fetal_Head_test_0795	0.96848	0.981494
Fetal Head US	MedSAM	external_US_Fetal_Head_test_0415	0.959963	0.970271
Fetal Head US	MedSAM	external_US_Fetal_Head_test_0632	0.983672	0.99203
Fetal Head US	MedSAM	external_US_Fetal_Head_test_0910	0.982134	0.990865
Fetal Head US	MedSAM	external_US_Fetal_Head_test_0297	0.973062	0.982858
Fetal Head US	MedSAM	external_US_Fetal_Head_test_0137	0.959836	0.971687
Fetal Head US	MedSAM	external_US_Fetal_Head_test_0074	0.933513	0.948946
Fetal Head US	MedSAM	external_US_Fetal_Head_test_0730	0.976363	0.98841
Fetal Head US	MedSAM	external_US_Fetal_Head_test_0746	0.976745	0.988208
Fetal Head US	MedSAM	external_US_Fetal_Head_test_0028	0.957922	0.96897
Fetal Head US	MedSAM	external_US_Fetal_Head_test_0589	0.978522	0.987627
Fetal Head US	MedSAM	external_US_Fetal_Head_test_0354	0.971426	0.982151
Fetal Head US	MedSAM	external_US_Fetal_Head_test_0541	0.975932	0.986256
Fetal Head US	MedSAM	external_US_Fetal_Head_test_0192	0.968683	0.985596
Fetal Head US	MedSAM	external_US_Fetal_Head_test_0523	0.95555	0.967404
Fetal Head US	MedSAM	external_US_Fetal_Head_test_0959	0.98005	0.989715
Fetal Head US	MedSAM	external_US_Fetal_Head_test_0662	0.985036	0.994227
Fetal Head US	MedSAM	external_US_Fetal_Head_test_0549	0.977351	0.986924
Fetal Head US	MedSAM	external_US_Fetal_Head_test_0981	0.96933	0.980336
Fetal Head US	MedSAM	external_US_Fetal_Head_test_0330	0.974316	0.983454
Fetal Head US	MedSAM	external_US_Fetal_Head_test_0837	0.982843	0.990947
Fetal Head US	MedSAM	external_US_Fetal_Head_test_0104	0.955435	0.972471
Fetal Head US	MedSAM	external_US_Fetal_Head_test_0789	0.970334	0.985956
Fetal Head US	MedSAM	external_US_Fetal_Head_test_0384	0.979952	0.989123
Fetal Head US	MedSAM	external_US_Fetal_Head_test_0499	0.97353	0.988089
Fetal Head US	MedSAM	external_US_Fetal_Head_test_0171	0.975152	0.986516
Fetal Head US	MedSAM	external_US_Fetal_Head_test_0005	0.943774	0.962732
Fetal Head US	MedSAM	external_US_Fetal_Head_test_0430	0.979403	0.988081
Fetal Head US	MedSAM	external_US_Fetal_Head_test_0300	0.981391	0.992524
Fetal Head US	MedSAM	external_US_Fetal_Head_test_0714	0.95434	0.964307
Fetal Head US	MedSAM	external_US_Fetal_Head_test_0278	0.977047	0.987182
Fetal Head US	MedSAM	external_US_Fetal_Head_test_0023	0.971825	0.987559
Fetal Head US	MedSAM	external_US_Fetal_Head_test_0768	0.967848	0.978745
Fetal Head US	MedSAM	external_US_Fetal_Head_test_0929	0.985231	0.993525
Fetal Head US	MedSAM	external_US_Fetal_Head_test_0219	0.970417	0.981295
Fetal Head US	MedSAM	external_US_Fetal_Head_test_0599	0.957776	0.967378
Fetal Head US	MedSAM	external_US_Fetal_Head_test_0472	0.980372	0.988952
Fetal Head US	MedSAM	external_US_Fetal_Head_test_0876	0.956993	0.97202
Fetal Head US	MedSAM	external_US_Fetal_Head_test_0691	0.971734	0.98115
Fetal Head US	MedSAM	external_US_Fetal_Head_test_0172	0.977881	0.987068
Fetal Head US	MedSAM	external_US_Fetal_Head_test_0055	0.938441	0.950863
Fetal Head US	MedSAM	external_US_Fetal_Head_test_0815	0.973416	0.982625
Fetal Head US	MedSAM	external_US_Fetal_Head_test_0479	0.987188	0.995152
Fetal Head US	MedSAM	external_US_Fetal_Head_test_0014	0.967087	0.979466
Fetal Head US	MedSAM	external_US_Fetal_Head_test_0040	0.947602	0.968128
Fetal Head US	MedSAM	external_US_Fetal_Head_test_0783	0.965344	0.979284
Fetal Head US	MedSAM	external_US_Fetal_Head_test_0348	0.972307	0.981503
Fetal Head US	MedSAM	external_US_Fetal_Head_test_0202	0.977695	0.992245
Fetal Head US	MedSAM	external_US_Fetal_Head_test_0924	0.977636	0.988308
Fetal Head US	MedSAM	external_US_Fetal_Head_test_0347	0.966627	0.976959
Fetal Head US	MedSAM	external_US_Fetal_Head_test_0504	0.962817	0.97296
Fetal Head US	MedSAM	external_US_Fetal_Head_test_0108	0.977968	0.989945
Fetal Head US	MedSAM	external_US_Fetal_Head_test_0609	0.975231	0.985278
Fetal Head US	MedSAM	external_US_Fetal_Head_test_0578	0.981487	0.990895
Fetal Head US	MedSAM	external_US_Fetal_Head_test_0146	0.96463	0.976522
Fetal Head US	MedSAM	external_US_Fetal_Head_test_0865	0.956074	0.969246
Fetal Head US	MedSAM	external_US_Fetal_Head_test_0064	0.952708	0.971554
Fetal Head US	MedSAM	external_US_Fetal_Head_test_0619	0.9814	0.990729
Fetal Head US	MedSAM	external_US_Fetal_Head_test_0830	0.975503	0.986886
Fetal Head US	MedSAM	external_US_Fetal_Head_test_0869	0.964213	0.97325
Fetal Head US	MedSAM	external_US_Fetal_Head_test_0475	0.979234	0.989016
Fetal Head US	MedSAM	external_US_Fetal_Head_test_0554	0.980234	0.990139
Fetal Head US	MedSAM	external_US_Fetal_Head_test_0058	0.955942	0.968692
Fetal Head US	MedSAM	external_US_Fetal_Head_test_0343	0.974886	0.984678
Fetal Head US	MedSAM	external_US_Fetal_Head_test_0380	0.942466	0.955245
Fetal Head US	MedSAM	external_US_Fetal_Head_test_0612	0.979768	0.991558
Fetal Head US	MedSAM	external_US_Fetal_Head_test_0557	0.983687	0.992069
Fetal Head US	MedSAM	external_US_Fetal_Head_test_0976	0.978864	0.986823
Fetal Head US	MedSAM	external_US_Fetal_Head_test_0114	0.958433	0.970776
Fetal Head US	MedSAM	external_US_Fetal_Head_test_0605	0.976502	0.985641
Fetal Head US	MedSAM	external_US_Fetal_Head_test_0870	0.955153	0.970515
Fetal Head US	MedSAM	external_US_Fetal_Head_test_0008	0.971398	0.985966
Fetal Head US	MedSAM	external_US_Fetal_Head_test_0643	0.978387	0.987169
Fetal Head US	MedSAM	external_US_Fetal_Head_test_0693	0.976109	0.98642
Fetal Head US	MedSAM	external_US_Fetal_Head_test_0295	0.984191	0.993805
Fetal Head US	MedSAM	external_US_Fetal_Head_test_0508	0.973292	0.982676
Fetal Head US	MedSAM	external_US_Fetal_Head_test_0372	0.964352	0.976346
Fetal Head US	MedSAM	external_US_Fetal_Head_test_0426	0.986821	0.994426
Fetal Head US	MedSAM	external_US_Fetal_Head_test_0841	0.980989	0.989311
Fetal Head US	MedSAM	external_US_Fetal_Head_test_0705	0.975762	0.985477
Fetal Head US	MedSAM	external_US_Fetal_Head_test_0456	0.982728	0.993003
Fetal Head US	MedSAM	external_US_Fetal_Head_test_0686	0.974381	0.98523
Fetal Head US	MedSAM	external_US_Fetal_Head_test_0250	0.961105	0.971559
Fetal Head US	MedSAM	external_US_Fetal_Head_test_0764	0.964287	0.975296
Fetal Head US	MedSAM	external_US_Fetal_Head_test_0522	0.978572	0.987212
Fetal Head US	MedSAM	external_US_Fetal_Head_test_0498	0.983299	0.991777
Fetal Head US	MedSAM	external_US_Fetal_Head_test_0811	0.955024	0.968844
Fetal Head US	MedSAM	external_US_Fetal_Head_test_0221	0.971122	0.981109
Fetal Head US	MedSAM	external_US_Fetal_Head_test_0304	0.983073	0.993271
Fetal Head US	MedSAM	external_US_Fetal_Head_test_0573	0.973004	0.986376
Fetal Head US	MedSAM	external_US_Fetal_Head_test_0143	0.96282	0.979039
Fetal Head US	MedSAM	external_US_Fetal_Head_test_0409	0.971323	0.982258
Fetal Head US	MedSAM	external_US_Fetal_Head_test_0244	0.979843	0.987936
Fetal Head US	MedSAM	external_US_Fetal_Head_test_0638	0.963943	0.974323
Fetal Head US	MedSAM	external_US_Fetal_Head_test_0901	0.984001	0.992313
Fetal Head US	MedSAM	external_US_Fetal_Head_test_0737	0.980037	0.988794
Fetal Head US	MedSAM	external_US_Fetal_Head_test_0079	0.938559	0.951398
Fetal Head US	MedSAM	external_US_Fetal_Head_test_0986	0.963265	0.973938
Fetal Head US	MedSAM	external_US_Fetal_Head_test_0031	0.966314	0.985867
Fetal Head US	MedSAM	external_US_Fetal_Head_test_0199	0.966908	0.983317
Fetal Head US	MedSAM	external_US_Fetal_Head_test_0352	0.961333	0.976267
Fetal Head US	MedSAM	external_US_Fetal_Head_test_0744	0.968489	0.978865
Fetal Head US	MedSAM	external_US_Fetal_Head_test_0951	0.981579	0.99236
Fetal Head US	MedSAM	external_US_Fetal_Head_test_0325	0.979579	0.988777
Fetal Head US	MedSAM	external_US_Fetal_Head_test_0793	0.975935	0.984125
Fetal Head US	MedSAM	external_US_Fetal_Head_test_0859	0.974406	0.984667
Fetal Head US	MedSAM	external_US_Fetal_Head_test_0272	0.959951	0.970592
Fetal Head US	MedSAM	external_US_Fetal_Head_test_0123	0.969692	0.979688
Fetal Head US	MedSAM	external_US_Fetal_Head_test_0717	0.98299	0.993112
Fetal Head US	MedSAM	external_US_Fetal_Head_test_0089	0.961074	0.9738
Fetal Head US	MedSAM	external_US_Fetal_Head_test_0807	0.948084	0.958839
Fetal Head US	MedSAM	external_US_Fetal_Head_test_0896	0.972183	0.981902
Fetal Head US	MedSAM	external_US_Fetal_Head_test_0133	0.954565	0.968635
Fetal Head US	MedSAM	external_US_Fetal_Head_test_0107	0.959304	0.974381
Fetal Head US	MedSAM	external_US_Fetal_Head_test_0041	0.935047	0.954799
Fetal Head US	MedSAM	external_US_Fetal_Head_test_0390	0.972445	0.986842
Fetal Head US	MedSAM	external_US_Fetal_Head_test_0577	0.980426	0.99007
Fetal Head US	MedSAM	external_US_Fetal_Head_test_0366	0.980721	0.991788
Fetal Head US	MedSAM	external_US_Fetal_Head_test_0179	0.967101	0.978545
Fetal Head US	MedSAM	external_US_Fetal_Head_test_0528	0.976836	0.985799
Fetal Head US	MedSAM	external_US_Fetal_Head_test_0946	0.98284	0.991041
Fetal Head US	MedSAM	external_US_Fetal_Head_test_0759	0.978694	0.987045
Fetal Head US	MedSAM	external_US_Fetal_Head_test_0452	0.984448	0.993542
Fetal Head US	MedSAM	external_US_Fetal_Head_test_0037	0.946462	0.961292
Fetal Head US	MedSAM	external_US_Fetal_Head_test_0534	0.97331	0.985296
Fetal Head US	MedSAM	external_US_Fetal_Head_test_0665	0.980336	0.988017
Fetal Head US	MedSAM	external_US_Fetal_Head_test_0856	0.979346	0.987373
Fetal Head US	MedSAM	external_US_Fetal_Head_test_0225	0.96995	0.982835
Fetal Head US	MedSAM	external_US_Fetal_Head_test_0086	0.96065	0.974658
Fetal Head US	MedSAM	external_US_Fetal_Head_test_0267	0.972372	0.98175
Fetal Head US	MedSAM	external_US_Fetal_Head_test_0920	0.962471	0.97291
Fetal Head US	MedSAM	external_US_Fetal_Head_test_0584	0.975385	0.985434
Fetal Head US	MedSAM	external_US_Fetal_Head_test_0621	0.977722	0.987204
Fetal Head US	MedSAM	external_US_Fetal_Head_test_0320	0.978928	0.98824
Fetal Head US	MedSAM	external_US_Fetal_Head_test_0057	0.935394	0.951559
Fetal Head US	MedSAM	external_US_Fetal_Head_test_0964	0.979176	0.98761
Fetal Head US	MedSAM	external_US_Fetal_Head_test_0483	0.977596	0.987505
Fetal Head US	MedSAM	external_US_Fetal_Head_test_0978	0.974082	0.984947
Fetal Head US	MedSAM	external_US_Fetal_Head_test_0405	0.982284	0.989813
Fetal Head US	MedSAM	external_US_Fetal_Head_test_0809	0.984209	0.991742
Fetal Head US	MedSAM	external_US_Fetal_Head_test_0241	0.979951	0.987285
Fetal Head US	MedSAM	external_US_Fetal_Head_test_0813	0.983588	0.99191
Fetal Head US	MedSAM	external_US_Fetal_Head_test_0169	0.973432	0.985561
Fetal Head US	MedSAM	external_US_Fetal_Head_test_0879	0.978785	0.986775
Fetal Head US	MedSAM	external_US_Fetal_Head_test_0217	0.9589	0.971804
Fetal Head US	MedSAM	external_US_Fetal_Head_test_0007	0.963444	0.982666
Fetal Head US	MedSAM	external_US_Fetal_Head_test_0931	0.963035	0.975535
Fetal Head US	MedSAM	external_US_Fetal_Head_test_0383	0.981166	0.988707
Fetal Head US	MedSAM	external_US_Fetal_Head_test_0429	0.96618	0.977749
Fetal Head US	MedSAM	external_US_Fetal_Head_test_0602	0.973853	0.983124
Fetal Head US	MedSAM	external_US_Fetal_Head_test_0501	0.979882	0.989039
Fetal Head US	MedSAM	external_US_Fetal_Head_test_0275	0.964227	0.974389
Fetal Head US	MedSAM	external_US_Fetal_Head_test_0925	0.966686	0.976592
Fetal Head US	MedSAM	external_US_Fetal_Head_test_0106	0.971038	0.981932
Fetal Head US	MedSAM	external_US_Fetal_Head_test_0712	0.964142	0.97532
Fetal Head US	MedSAM	external_US_Fetal_Head_test_0766	0.979214	0.987532
Fetal Head US	MedSAM	external_US_Fetal_Head_test_0872	0.950765	0.964813
Fetal Head US	MedSAM	external_US_Fetal_Head_test_0433	0.977503	0.986159
Fetal Head US	MedSAM	external_US_Fetal_Head_test_0399	0.965292	0.975366
Fetal Head US	MedSAM	external_US_Fetal_Head_test_0977	0.974339	0.985247
Fetal Head US	MedSAM	external_US_Fetal_Head_test_0387	0.972472	0.982044
Fetal Head US	MedSAM	external_US_Fetal_Head_test_0660	0.95782	0.968049
Fetal Head US	MedSAM	external_US_Fetal_Head_test_0404	0.977715	0.986109
Fetal Head US	MedSAM	external_US_Fetal_Head_test_0328	0.961362	0.972038
Fetal Head US	MedSAM	external_US_Fetal_Head_test_0692	0.967609	0.978833
Fetal Head US	MedSAM	external_US_Fetal_Head_test_0551	0.968299	0.977445
Fetal Head US	MedSAM	external_US_Fetal_Head_test_0478	0.977471	0.985951
[truncated: 2,187 more rows]

## Sheet: Figure S15 internal
task	method	case	dsc	nsd
Liver Cancer CT	U-Net	internal_CT_Liver_Cancer_test_0029	0.748543	0.782506
Liver Cancer CT	U-Net	internal_CT_Liver_Cancer_test_0005	0.829887	0.879278
Liver Cancer CT	U-Net	internal_CT_Liver_Cancer_test_0002	0.865978	0.814918
Liver Cancer CT	U-Net	internal_CT_Liver_Cancer_test_0012	0.864441	0.854449
Liver Cancer CT	U-Net	internal_CT_Liver_Cancer_test_0019	0.874103	0.930945
Liver Cancer CT	U-Net	internal_CT_Liver_Cancer_test_0040	0.901866	0.950071
Liver Cancer CT	U-Net	internal_CT_Liver_Cancer_test_0028	0.854223	0.928087
Liver Cancer CT	U-Net	internal_CT_Liver_Cancer_test_0010	0.9113	0.826044
Liver Cancer CT	U-Net	internal_CT_Liver_Cancer_test_0023	0.86115	0.722888
Liver Cancer CT	U-Net	internal_CT_Liver_Cancer_test_0034	0.564447	0.441045
Liver Cancer CT	U-Net	internal_CT_Liver_Cancer_test_0004	0.890497	0.864404
Liver Cancer CT	U-Net	internal_CT_Liver_Cancer_test_0024	0.773048	0.897007
Liver Cancer CT	U-Net	internal_CT_Liver_Cancer_test_0025	0.829876	0.929959
Liver Cancer CT	U-Net	internal_CT_Liver_Cancer_test_0017	0.850963	0.852349
Liver Cancer CT	U-Net	internal_CT_Liver_Cancer_test_0000	0.926706	0.96126
Liver Cancer CT	U-Net	internal_CT_Liver_Cancer_test_0026	0.824879	0.649284
Liver Cancer CT	U-Net	internal_CT_Liver_Cancer_test_0003	0.902746	0.827343
Liver Cancer CT	U-Net	internal_CT_Liver_Cancer_test_0037	0.529075	0.525977
Liver Cancer CT	U-Net	internal_CT_Liver_Cancer_test_0041	0.864035	0.783203
Liver Cancer CT	U-Net	internal_CT_Liver_Cancer_test_0013	0.854847	0.787238
Liver Cancer CT	U-Net	internal_CT_Liver_Cancer_test_0011	0.902395	0.869188
Liver Cancer CT	U-Net	internal_CT_Liver_Cancer_test_0008	0.735248	0.783418
Liver Cancer CT	U-Net	internal_CT_Liver_Cancer_test_0035	0.699019	0.481613
Liver Cancer CT	U-Net	internal_CT_Liver_Cancer_test_0033	0.709219	0.859697
Liver Cancer CT	U-Net	internal_CT_Liver_Cancer_test_0014	0.812418	0.916166
Liver Cancer CT	U-Net	internal_CT_Liver_Cancer_test_0039	0.731301	0.816417
Liver Cancer CT	U-Net	internal_CT_Liver_Cancer_test_0009	0.898946	0.788554
Liver Cancer CT	U-Net	internal_CT_Liver_Cancer_test_0016	0.840938	0.847027
Liver Cancer CT	U-Net	internal_CT_Liver_Cancer_test_0022	0.719419	0.599489
Liver Cancer CT	U-Net	internal_CT_Liver_Cancer_test_0007	0.956798	0.909519
Liver Cancer CT	U-Net	internal_CT_Liver_Cancer_test_0027	0.913118	0.594532
Liver Cancer CT	U-Net	internal_CT_Liver_Cancer_test_0015	0.725055	0.728022
Liver Cancer CT	U-Net	internal_CT_Liver_Cancer_test_0031	0.630153	0.548572
Liver Cancer CT	U-Net	internal_CT_Liver_Cancer_test_0020	0.85907	0.821162
Liver Cancer CT	U-Net	internal_CT_Liver_Cancer_test_0032	0.609323	0.365034
Liver Cancer CT	U-Net	internal_CT_Liver_Cancer_test_0038	0.832147	0.729387
Liver Cancer CT	U-Net	internal_CT_Liver_Cancer_test_0018	0.691186	0.766449
Liver Cancer CT	U-Net	internal_CT_Liver_Cancer_test_0001	0.850868	0.872577
Liver Cancer CT	U-Net	internal_CT_Liver_Cancer_test_0006	0.917084	0.895528
Liver Cancer CT	U-Net	internal_CT_Liver_Cancer_test_0036	0.860108	0.74493
Liver Cancer CT	U-Net	internal_CT_Liver_Cancer_test_0021	0.918503	0.632097
Liver Cancer CT	U-Net	internal_CT_Liver_Cancer_test_0030	0.67222	0.471323
Abdominal Organs MR	U-Net	internal_MR_Abdominal_Organs_test_0006	0.921533	0.816077
Abdominal Organs MR	U-Net	internal_MR_Abdominal_Organs_test_0009	0.874581	0.71722
Abdominal Organs MR	U-Net	internal_MR_Abdominal_Organs_test_0013	0.837405	0.691077
Abdominal Organs MR	U-Net	internal_MR_Abdominal_Organs_test_0003	0.875632	0.711542
Abdominal Organs MR	U-Net	internal_MR_Abdominal_Organs_test_0012	0.762741	0.557612
Abdominal Organs MR	U-Net	internal_MR_Abdominal_Organs_test_0002	0.91347	0.812182
Abdominal Organs MR	U-Net	internal_MR_Abdominal_Organs_test_0007	0.893596	0.880644
Abdominal Organs MR	U-Net	internal_MR_Abdominal_Organs_test_0010	0.874038	0.755463
Abdominal Organs MR	U-Net	internal_MR_Abdominal_Organs_test_0004	0.875525	0.698388
Abdominal Organs MR	U-Net	internal_MR_Abdominal_Organs_test_0000	0.934227	0.946058
Abdominal Organs MR	U-Net	internal_MR_Abdominal_Organs_test_0005	0.859641	0.679725
Abdominal Organs MR	U-Net	internal_MR_Abdominal_Organs_test_0001	0.91612	0.82252
Abdominal Organs MR	U-Net	internal_MR_Abdominal_Organs_test_0008	0.888931	0.703809
Abdominal Organs MR	U-Net	internal_MR_Abdominal_Organs_test_0011	0.885672	0.730115
Polyp Endoscopy	U-Net	internal_Endoscopy_Polyp_test_0063	0.677531	0.725836
Polyp Endoscopy	U-Net	internal_Endoscopy_Polyp_test_0038	0.613395	0.65226
Polyp Endoscopy	U-Net	internal_Endoscopy_Polyp_test_0130	0.79857	0.836474
Polyp Endoscopy	U-Net	internal_Endoscopy_Polyp_test_0029	0.864174	0.888159
Polyp Endoscopy	U-Net	internal_Endoscopy_Polyp_test_0031	0.873547	0.895735
Polyp Endoscopy	U-Net	internal_Endoscopy_Polyp_test_0015	0.734975	0.757163
Polyp Endoscopy	U-Net	internal_Endoscopy_Polyp_test_0126	0.615638	0.648363
Polyp Endoscopy	U-Net	internal_Endoscopy_Polyp_test_0052	0.834161	0.856209
Polyp Endoscopy	U-Net	internal_Endoscopy_Polyp_test_0047	0.701932	0.736979
Polyp Endoscopy	U-Net	internal_Endoscopy_Polyp_test_0013	0.862389	0.877183
Polyp Endoscopy	U-Net	internal_Endoscopy_Polyp_test_0096	0.811015	0.830886
Polyp Endoscopy	U-Net	internal_Endoscopy_Polyp_test_0016	0.864509	0.88509
Polyp Endoscopy	U-Net	internal_Endoscopy_Polyp_test_0060	0.960014	0.97072
Polyp Endoscopy	U-Net	internal_Endoscopy_Polyp_test_0079	0.90258	0.912546
Polyp Endoscopy	U-Net	internal_Endoscopy_Polyp_test_0107	0.825746	0.84272
Polyp Endoscopy	U-Net	internal_Endoscopy_Polyp_test_0143	0.774904	0.787026
Polyp Endoscopy	U-Net	internal_Endoscopy_Polyp_test_0022	0.767752	0.776885
Polyp Endoscopy	U-Net	internal_Endoscopy_Polyp_test_0100	0.723533	0.750188
Polyp Endoscopy	U-Net	internal_Endoscopy_Polyp_test_0080	0.90862	0.918221
Polyp Endoscopy	U-Net	internal_Endoscopy_Polyp_test_0104	0.938914	0.949309
Polyp Endoscopy	U-Net	internal_Endoscopy_Polyp_test_0001	0.791566	0.813429
Polyp Endoscopy	U-Net	internal_Endoscopy_Polyp_test_0101	0.927088	0.942649
Polyp Endoscopy	U-Net	internal_Endoscopy_Polyp_test_0075	0.846115	0.858366
Polyp Endoscopy	U-Net	internal_Endoscopy_Polyp_test_0131	0.791495	0.83779
Polyp Endoscopy	U-Net	internal_Endoscopy_Polyp_test_0048	0.738568	0.7646
Polyp Endoscopy	U-Net	internal_Endoscopy_Polyp_test_0134	0.742563	0.758931
Polyp Endoscopy	U-Net	internal_Endoscopy_Polyp_test_0108	0.759253	0.771956
Polyp Endoscopy	U-Net	internal_Endoscopy_Polyp_test_0018	0.67101	0.713466
Polyp Endoscopy	U-Net	internal_Endoscopy_Polyp_test_0070	0.831906	0.848077
Polyp Endoscopy	U-Net	internal_Endoscopy_Polyp_test_0087	0.804779	0.829007
Polyp Endoscopy	U-Net	internal_Endoscopy_Polyp_test_0102	0.927199	0.937666
Polyp Endoscopy	U-Net	internal_Endoscopy_Polyp_test_0088	0.942037	0.949606
Polyp Endoscopy	U-Net	internal_Endoscopy_Polyp_test_0110	0.940432	0.956439
Polyp Endoscopy	U-Net	internal_Endoscopy_Polyp_test_0077	0.917457	0.928907
Polyp Endoscopy	U-Net	internal_Endoscopy_Polyp_test_0033	0.916715	0.933055
Polyp Endoscopy	U-Net	internal_Endoscopy_Polyp_test_0114	0.822106	0.842643
Polyp Endoscopy	U-Net	internal_Endoscopy_Polyp_test_0019	0.635488	0.645532
Polyp Endoscopy	U-Net	internal_Endoscopy_Polyp_test_0035	0.901572	0.920642
Polyp Endoscopy	U-Net	internal_Endoscopy_Polyp_test_0138	0.686602	0.698962
Polyp Endoscopy	U-Net	internal_Endoscopy_Polyp_test_0014	0.840461	0.864502
Polyp Endoscopy	U-Net	internal_Endoscopy_Polyp_test_0005	0.935456	0.94441
Polyp Endoscopy	U-Net	internal_Endoscopy_Polyp_test_0000	0.878069	0.891732
Polyp Endoscopy	U-Net	internal_Endoscopy_Polyp_test_0042	0.906866	0.918271
Polyp Endoscopy	U-Net	internal_Endoscopy_Polyp_test_0023	0.795328	0.805618
Polyp Endoscopy	U-Net	internal_Endoscopy_Polyp_test_0045	0.73311	0.755642
Polyp Endoscopy	U-Net	internal_Endoscopy_Polyp_test_0051	0.755404	0.784964
Polyp Endoscopy	U-Net	internal_Endoscopy_Polyp_test_0028	0.942747	0.95366
Polyp Endoscopy	U-Net	internal_Endoscopy_Polyp_test_0006	0.873496	0.889223
Polyp Endoscopy	U-Net	internal_Endoscopy_Polyp_test_0009	0.750545	0.769611
Polyp Endoscopy	U-Net	internal_Endoscopy_Polyp_test_0118	0.610634	0.621482
Polyp Endoscopy	U-Net	internal_Endoscopy_Polyp_test_0127	0.58087	0.654969
Polyp Endoscopy	U-Net	internal_Endoscopy_Polyp_test_0117	0.780429	0.805578
Polyp Endoscopy	U-Net	internal_Endoscopy_Polyp_test_0084	0.827541	0.83636
Polyp Endoscopy	U-Net	internal_Endoscopy_Polyp_test_0141	0.631747	0.641648
Polyp Endoscopy	U-Net	internal_Endoscopy_Polyp_test_0003	0.78321	0.812914
Polyp Endoscopy	U-Net	internal_Endoscopy_Polyp_test_0004	0.604781	0.625728
Polyp Endoscopy	U-Net	internal_Endoscopy_Polyp_test_0116	0.725317	0.750375
Polyp Endoscopy	U-Net	internal_Endoscopy_Polyp_test_0123	0.860037	0.881868
Polyp Endoscopy	U-Net	internal_Endoscopy_Polyp_test_0128	0.431499	0.49133
Polyp Endoscopy	U-Net	internal_Endoscopy_Polyp_test_0027	0.928895	0.946266
Polyp Endoscopy	U-Net	internal_Endoscopy_Polyp_test_0125	0.531252	0.540389
Polyp Endoscopy	U-Net	internal_Endoscopy_Polyp_test_0057	0.550911	0.567932
Polyp Endoscopy	U-Net	internal_Endoscopy_Polyp_test_0089	0.870097	0.88275
Polyp Endoscopy	U-Net	internal_Endoscopy_Polyp_test_0129	0.763508	0.795787
Polyp Endoscopy	U-Net	internal_Endoscopy_Polyp_test_0136	0.909106	0.9173
Polyp Endoscopy	U-Net	internal_Endoscopy_Polyp_test_0109	0.94426	0.953639
Polyp Endoscopy	U-Net	internal_Endoscopy_Polyp_test_0142	0.820515	0.831944
Polyp Endoscopy	U-Net	internal_Endoscopy_Polyp_test_0093	0.644212	0.661404
Polyp Endoscopy	U-Net	internal_Endoscopy_Polyp_test_0050	0.841526	0.857108
Polyp Endoscopy	U-Net	internal_Endoscopy_Polyp_test_0020	0.764703	0.777624
Polyp Endoscopy	U-Net	internal_Endoscopy_Polyp_test_0054	0.855959	0.877559
Polyp Endoscopy	U-Net	internal_Endoscopy_Polyp_test_0058	0.965067	0.973338
Polyp Endoscopy	U-Net	internal_Endoscopy_Polyp_test_0139	0.568487	0.577064
Polyp Endoscopy	U-Net	internal_Endoscopy_Polyp_test_0140	0.537493	0.551232
Polyp Endoscopy	U-Net	internal_Endoscopy_Polyp_test_0026	0.832279	0.845614
Polyp Endoscopy	U-Net	internal_Endoscopy_Polyp_test_0049	0.816887	0.839607
Polyp Endoscopy	U-Net	internal_Endoscopy_Polyp_test_0112	0.948595	0.965432
Polyp Endoscopy	U-Net	internal_Endoscopy_Polyp_test_0095	0.688317	0.708224
Polyp Endoscopy	U-Net	internal_Endoscopy_Polyp_test_0053	0.860728	0.882552
Polyp Endoscopy	U-Net	internal_Endoscopy_Polyp_test_0040	0.970008	0.976956
Polyp Endoscopy	U-Net	internal_Endoscopy_Polyp_test_0085	0.702654	0.723746
Polyp Endoscopy	U-Net	internal_Endoscopy_Polyp_test_0059	0.861376	0.8707
Polyp Endoscopy	U-Net	internal_Endoscopy_Polyp_test_0083	0.912495	0.928869
Polyp Endoscopy	U-Net	internal_Endoscopy_Polyp_test_0064	0.654849	0.732067
Polyp Endoscopy	U-Net	internal_Endoscopy_Polyp_test_0094	0.795441	0.811541
Polyp Endoscopy	U-Net	internal_Endoscopy_Polyp_test_0055	0.794306	0.819697
Polyp Endoscopy	U-Net	internal_Endoscopy_Polyp_test_0071	0.922681	0.932307
Polyp Endoscopy	U-Net	internal_Endoscopy_Polyp_test_0081	0.945734	0.953414
Polyp Endoscopy	U-Net	internal_Endoscopy_Polyp_test_0046	0.520385	0.533905
Polyp Endoscopy	U-Net	internal_Endoscopy_Polyp_test_0044	0.919147	0.935028
Polyp Endoscopy	U-Net	internal_Endoscopy_Polyp_test_0034	0.87949	0.899564
Polyp Endoscopy	U-Net	internal_Endoscopy_Polyp_test_0066	0.906932	0.924877
Polyp Endoscopy	U-Net	internal_Endoscopy_Polyp_test_0073	0.926308	0.948638
Polyp Endoscopy	U-Net	internal_Endoscopy_Polyp_test_0074	0.813945	0.829519
Polyp Endoscopy	U-Net	internal_Endoscopy_Polyp_test_0082	0.924682	0.93717
Polyp Endoscopy	U-Net	internal_Endoscopy_Polyp_test_0061	0.951408	0.962172
Polyp Endoscopy	U-Net	internal_Endoscopy_Polyp_test_0124	0.666542	0.680515
Polyp Endoscopy	U-Net	internal_Endoscopy_Polyp_test_0086	0.807002	0.821152
Polyp Endoscopy	U-Net	internal_Endoscopy_Polyp_test_0113	0.972572	0.982188
Polyp Endoscopy	U-Net	internal_Endoscopy_Polyp_test_0032	0.922317	0.939043
Polyp Endoscopy	U-Net	internal_Endoscopy_Polyp_test_0021	0.948036	0.957389
Polyp Endoscopy	U-Net	internal_Endoscopy_Polyp_test_0119	0.684333	0.696131
Polyp Endoscopy	U-Net	internal_Endoscopy_Polyp_test_0002	0.746218	0.795243
Polyp Endoscopy	U-Net	internal_Endoscopy_Polyp_test_0039	0.897101	0.908182
Polyp Endoscopy	U-Net	internal_Endoscopy_Polyp_test_0036	0.630331	0.668943
Polyp Endoscopy	U-Net	internal_Endoscopy_Polyp_test_0092	0.722974	0.744532
Polyp Endoscopy	U-Net	internal_Endoscopy_Polyp_test_0024	0.936232	0.944007
Polyp Endoscopy	U-Net	internal_Endoscopy_Polyp_test_0056	0.691529	0.726503
Polyp Endoscopy	U-Net	internal_Endoscopy_Polyp_test_0017	0.662145	0.707207
Polyp Endoscopy	U-Net	internal_Endoscopy_Polyp_test_0025	0.924042	0.932546
Polyp Endoscopy	U-Net	internal_Endoscopy_Polyp_test_0145	0.866875	0.878057
Polyp Endoscopy	U-Net	internal_Endoscopy_Polyp_test_0008	0.765068	0.785732
Polyp Endoscopy	U-Net	internal_Endoscopy_Polyp_test_0069	0.829687	0.851438
Polyp Endoscopy	U-Net	internal_Endoscopy_Polyp_test_0068	0.937719	0.950529
Polyp Endoscopy	U-Net	internal_Endoscopy_Polyp_test_0132	0.855501	0.876196
Polyp Endoscopy	U-Net	internal_Endoscopy_Polyp_test_0122	0.873808	0.891902
Polyp Endoscopy	U-Net	internal_Endoscopy_Polyp_test_0012	0.87614	0.891795
Polyp Endoscopy	U-Net	internal_Endoscopy_Polyp_test_0105	0.9242	0.934681
Polyp Endoscopy	U-Net	internal_Endoscopy_Polyp_test_0121	0.893731	0.911328
Polyp Endoscopy	U-Net	internal_Endoscopy_Polyp_test_0144	0.903513	0.91938
Polyp Endoscopy	U-Net	internal_Endoscopy_Polyp_test_0030	0.878102	0.902611
Polyp Endoscopy	U-Net	internal_Endoscopy_Polyp_test_0115	0.828969	0.845716
Polyp Endoscopy	U-Net	internal_Endoscopy_Polyp_test_0011	0.654783	0.688581
Polyp Endoscopy	U-Net	internal_Endoscopy_Polyp_test_0097	0.835421	0.848612
Polyp Endoscopy	U-Net	internal_Endoscopy_Polyp_test_0091	0.963574	0.973528
Polyp Endoscopy	U-Net	internal_Endoscopy_Polyp_test_0065	0.826504	0.846033
Polyp Endoscopy	U-Net	internal_Endoscopy_Polyp_test_0037	0.55756	0.607124
Polyp Endoscopy	U-Net	internal_Endoscopy_Polyp_test_0076	0.960346	0.966829
Polyp Endoscopy	U-Net	internal_Endoscopy_Polyp_test_0111	0.84032	0.858086
Polyp Endoscopy	U-Net	internal_Endoscopy_Polyp_test_0120	0.909348	0.925653
Polyp Endoscopy	U-Net	internal_Endoscopy_Polyp_test_0062	0.936879	0.94815
Polyp Endoscopy	U-Net	internal_Endoscopy_Polyp_test_0135	0.947944	0.956033
Polyp Endoscopy	U-Net	internal_Endoscopy_Polyp_test_0137	0.818153	0.830523
Polyp Endoscopy	U-Net	internal_Endoscopy_Polyp_test_0090	0.923547	0.938612
Polyp Endoscopy	U-Net	internal_Endoscopy_Polyp_test_0133	0.840968	0.851034
Polyp Endoscopy	U-Net	internal_Endoscopy_Polyp_test_0103	0.882389	0.902787
Polyp Endoscopy	U-Net	internal_Endoscopy_Polyp_test_0010	0.802809	0.823668
Polyp Endoscopy	U-Net	internal_Endoscopy_Polyp_test_0072	0.848091	0.8678
Polyp Endoscopy	U-Net	internal_Endoscopy_Polyp_test_0041	0.880529	0.890896
Polyp Endoscopy	U-Net	internal_Endoscopy_Polyp_test_0007	0.808566	0.828023
Polyp Endoscopy	U-Net	internal_Endoscopy_Polyp_test_0043	0.948562	0.963122
Polyp Endoscopy	U-Net	internal_Endoscopy_Polyp_test_0099	0.845677	0.86312
Polyp Endoscopy	U-Net	internal_Endoscopy_Polyp_test_0098	0.919824	0.932913
Polyp Endoscopy	U-Net	internal_Endoscopy_Polyp_test_0067	0.92959	0.943185
Polyp Endoscopy	U-Net	internal_Endoscopy_Polyp_test_0106	0.7397	0.751429
Polyp Endoscopy	U-Net	internal_Endoscopy_Polyp_test_0078	0.816751	0.830619
Nerve Tumor US	U-Net	internal_US_Nerve_Tumor_test_0008	0.843117	0.891537
Nerve Tumor US	U-Net	internal_US_Nerve_Tumor_test_0029	0.884856	0.926602
Nerve Tumor US	U-Net	internal_US_Nerve_Tumor_test_0058	0.840544	0.889952
Nerve Tumor US	U-Net	internal_US_Nerve_Tumor_test_0096	0.835608	0.890646
Nerve Tumor US	U-Net	internal_US_Nerve_Tumor_test_0210	0.720577	0.764283
Nerve Tumor US	U-Net	internal_US_Nerve_Tumor_test_0174	0.82802	0.885661
Nerve Tumor US	U-Net	internal_US_Nerve_Tumor_test_0065	0.886706	0.925447
Nerve Tumor US	U-Net	internal_US_Nerve_Tumor_test_0136	0.868963	0.917825
Nerve Tumor US	U-Net	internal_US_Nerve_Tumor_test_0035	0.811738	0.871989
Nerve Tumor US	U-Net	internal_US_Nerve_Tumor_test_0062	0.815905	0.863415
Nerve Tumor US	U-Net	internal_US_Nerve_Tumor_test_0093	0.87421	0.924498
Nerve Tumor US	U-Net	internal_US_Nerve_Tumor_test_0167	0.853859	0.901771
Nerve Tumor US	U-Net	internal_US_Nerve_Tumor_test_0076	0.78726	0.839435
Nerve Tumor US	U-Net	internal_US_Nerve_Tumor_test_0231	0.832242	0.87606
Nerve Tumor US	U-Net	internal_US_Nerve_Tumor_test_0022	0.822005	0.870628
Nerve Tumor US	U-Net	internal_US_Nerve_Tumor_test_0173	0.856975	0.903735
Nerve Tumor US	U-Net	internal_US_Nerve_Tumor_test_0015	0.880717	0.925228
Nerve Tumor US	U-Net	internal_US_Nerve_Tumor_test_0063	0.90288	0.939502
Nerve Tumor US	U-Net	internal_US_Nerve_Tumor_test_0010	0.850617	0.89452
Nerve Tumor US	U-Net	internal_US_Nerve_Tumor_test_0185	0.850277	0.897103
Nerve Tumor US	U-Net	internal_US_Nerve_Tumor_test_0097	0.839738	0.895987
Nerve Tumor US	U-Net	internal_US_Nerve_Tumor_test_0122	0.790364	0.856584
Nerve Tumor US	U-Net	internal_US_Nerve_Tumor_test_0054	0.860751	0.904346
Nerve Tumor US	U-Net	internal_US_Nerve_Tumor_test_0200	0.782647	0.830132
Nerve Tumor US	U-Net	internal_US_Nerve_Tumor_test_0052	0.894266	0.936905
Nerve Tumor US	U-Net	internal_US_Nerve_Tumor_test_0223	0.842926	0.890514
Nerve Tumor US	U-Net	internal_US_Nerve_Tumor_test_0214	0.835119	0.888657
Nerve Tumor US	U-Net	internal_US_Nerve_Tumor_test_0025	0.900626	0.934348
Nerve Tumor US	U-Net	internal_US_Nerve_Tumor_test_0191	0.838071	0.891447
Nerve Tumor US	U-Net	internal_US_Nerve_Tumor_test_0073	0.874969	0.924181
Nerve Tumor US	U-Net	internal_US_Nerve_Tumor_test_0125	0.853122	0.906498
Nerve Tumor US	U-Net	internal_US_Nerve_Tumor_test_0113	0.887828	0.93303
Nerve Tumor US	U-Net	internal_US_Nerve_Tumor_test_0119	0.82261	0.884003
Nerve Tumor US	U-Net	internal_US_Nerve_Tumor_test_0193	0.846086	0.896314
Nerve Tumor US	U-Net	internal_US_Nerve_Tumor_test_0099	0.872345	0.916284
Nerve Tumor US	U-Net	internal_US_Nerve_Tumor_test_0229	0.831799	0.88079
Nerve Tumor US	U-Net	internal_US_Nerve_Tumor_test_0124	0.775202	0.829564
Nerve Tumor US	U-Net	internal_US_Nerve_Tumor_test_0046	0.85999	0.906282
Nerve Tumor US	U-Net	internal_US_Nerve_Tumor_test_0144	0.877147	0.92257
Nerve Tumor US	U-Net	internal_US_Nerve_Tumor_test_0066	0.80611	0.863739
Nerve Tumor US	U-Net	internal_US_Nerve_Tumor_test_0051	0.855138	0.898037
Nerve Tumor US	U-Net	internal_US_Nerve_Tumor_test_0005	0.820584	0.869953
Nerve Tumor US	U-Net	internal_US_Nerve_Tumor_test_0114	0.871858	0.916295
Nerve Tumor US	U-Net	internal_US_Nerve_Tumor_test_0123	0.869069	0.915173
Nerve Tumor US	U-Net	internal_US_Nerve_Tumor_test_0222	0.76675	0.83585
Nerve Tumor US	U-Net	internal_US_Nerve_Tumor_test_0190	0.87685	0.92298
Nerve Tumor US	U-Net	internal_US_Nerve_Tumor_test_0047	0.745129	0.801024
Nerve Tumor US	U-Net	internal_US_Nerve_Tumor_test_0101	0.775221	0.839126
Nerve Tumor US	U-Net	internal_US_Nerve_Tumor_test_0219	0.853591	0.896121
Nerve Tumor US	U-Net	internal_US_Nerve_Tumor_test_0082	0.871979	0.913594
Nerve Tumor US	U-Net	internal_US_Nerve_Tumor_test_0081	0.832984	0.873839
Nerve Tumor US	U-Net	internal_US_Nerve_Tumor_test_0188	0.889237	0.932036
Nerve Tumor US	U-Net	internal_US_Nerve_Tumor_test_0024	0.917724	0.947469
Nerve Tumor US	U-Net	internal_US_Nerve_Tumor_test_0014	0.855551	0.901368
Nerve Tumor US	U-Net	internal_US_Nerve_Tumor_test_0006	0.832375	0.882841
Nerve Tumor US	U-Net	internal_US_Nerve_Tumor_test_0140	0.817863	0.86598
Nerve Tumor US	U-Net	internal_US_Nerve_Tumor_test_0180	0.852895	0.896773
Nerve Tumor US	U-Net	internal_US_Nerve_Tumor_test_0085	0.794941	0.844978
Nerve Tumor US	U-Net	internal_US_Nerve_Tumor_test_0060	0.884221	0.924773
Nerve Tumor US	U-Net	internal_US_Nerve_Tumor_test_0215	0.840389	0.878996
Nerve Tumor US	U-Net	internal_US_Nerve_Tumor_test_0118	0.825886	0.878486
Nerve Tumor US	U-Net	internal_US_Nerve_Tumor_test_0045	0.837583	0.883285
Nerve Tumor US	U-Net	internal_US_Nerve_Tumor_test_0004	0.836703	0.891926
Nerve Tumor US	U-Net	internal_US_Nerve_Tumor_test_0107	0.915609	0.952766
Nerve Tumor US	U-Net	internal_US_Nerve_Tumor_test_0075	0.870357	0.917742
Nerve Tumor US	U-Net	internal_US_Nerve_Tumor_test_0186	0.854248	0.896064
Nerve Tumor US	U-Net	internal_US_Nerve_Tumor_test_0079	0.872116	0.918152
Nerve Tumor US	U-Net	internal_US_Nerve_Tumor_test_0179	0.83327	0.885117
Nerve Tumor US	U-Net	internal_US_Nerve_Tumor_test_0143	0.862266	0.909458
Nerve Tumor US	U-Net	internal_US_Nerve_Tumor_test_0220	0.877663	0.916745
Nerve Tumor US	U-Net	internal_US_Nerve_Tumor_test_0019	0.872383	0.914034
Nerve Tumor US	U-Net	internal_US_Nerve_Tumor_test_0153	0.876264	0.923845
Nerve Tumor US	U-Net	internal_US_Nerve_Tumor_test_0038	0.850801	0.89483
Nerve Tumor US	U-Net	internal_US_Nerve_Tumor_test_0000	0.829731	0.874418
Nerve Tumor US	U-Net	internal_US_Nerve_Tumor_test_0135	0.87247	0.911391
Nerve Tumor US	U-Net	internal_US_Nerve_Tumor_test_0146	0.847757	0.898079
Nerve Tumor US	U-Net	internal_US_Nerve_Tumor_test_0121	0.883987	0.929194
Nerve Tumor US	U-Net	internal_US_Nerve_Tumor_test_0012	0.807647	0.859196
Nerve Tumor US	U-Net	internal_US_Nerve_Tumor_test_0128	0.830415	0.88339
Nerve Tumor US	U-Net	internal_US_Nerve_Tumor_test_0057	0.852299	0.899281
Nerve Tumor US	U-Net	internal_US_Nerve_Tumor_test_0142	0.842801	0.89318
Nerve Tumor US	U-Net	internal_US_Nerve_Tumor_test_0020	0.840086	0.893963
Nerve Tumor US	U-Net	internal_US_Nerve_Tumor_test_0205	0.860808	0.90849
Nerve Tumor US	U-Net	internal_US_Nerve_Tumor_test_0189	0.858811	0.906126
Nerve Tumor US	U-Net	internal_US_Nerve_Tumor_test_0061	0.866301	0.903829
Nerve Tumor US	U-Net	internal_US_Nerve_Tumor_test_0160	0.835097	0.890502
Nerve Tumor US	U-Net	internal_US_Nerve_Tumor_test_0172	0.855425	0.910183
Nerve Tumor US	U-Net	internal_US_Nerve_Tumor_test_0178	0.825998	0.880932
Nerve Tumor US	U-Net	internal_US_Nerve_Tumor_test_0067	0.854401	0.902121
Nerve Tumor US	U-Net	internal_US_Nerve_Tumor_test_0177	0.90282	0.950988
Nerve Tumor US	U-Net	internal_US_Nerve_Tumor_test_0224	0.84333	0.890691
Nerve Tumor US	U-Net	internal_US_Nerve_Tumor_test_0104	0.887741	0.927182
Nerve Tumor US	U-Net	internal_US_Nerve_Tumor_test_0166	0.891008	0.937603
Nerve Tumor US	U-Net	internal_US_Nerve_Tumor_test_0127	0.837167	0.878626
Nerve Tumor US	U-Net	internal_US_Nerve_Tumor_test_0074	0.854193	0.90336
Nerve Tumor US	U-Net	internal_US_Nerve_Tumor_test_0148	0.774235	0.827386
Nerve Tumor US	U-Net	internal_US_Nerve_Tumor_test_0207	0.840853	0.884596
Nerve Tumor US	U-Net	internal_US_Nerve_Tumor_test_0011	0.867617	0.912985
Nerve Tumor US	U-Net	internal_US_Nerve_Tumor_test_0203	0.820902	0.86954
Nerve Tumor US	U-Net	internal_US_Nerve_Tumor_test_0181	0.904166	0.945283
Nerve Tumor US	U-Net	internal_US_Nerve_Tumor_test_0155	0.854825	0.905042
Nerve Tumor US	U-Net	internal_US_Nerve_Tumor_test_0072	0.859565	0.906701
Nerve Tumor US	U-Net	internal_US_Nerve_Tumor_test_0102	0.817782	0.870336
Nerve Tumor US	U-Net	internal_US_Nerve_Tumor_test_0002	0.878099	0.92274
Nerve Tumor US	U-Net	internal_US_Nerve_Tumor_test_0050	0.895623	0.934265
Nerve Tumor US	U-Net	internal_US_Nerve_Tumor_test_0171	0.855301	0.900302
Nerve Tumor US	U-Net	internal_US_Nerve_Tumor_test_0040	0.828954	0.881242
Nerve Tumor US	U-Net	internal_US_Nerve_Tumor_test_0049	0.784546	0.832774
Nerve Tumor US	U-Net	internal_US_Nerve_Tumor_test_0100	0.592221	0.637893
Nerve Tumor US	U-Net	internal_US_Nerve_Tumor_test_0055	0.824952	0.875549
Nerve Tumor US	U-Net	internal_US_Nerve_Tumor_test_0194	0.852856	0.900865
Nerve Tumor US	U-Net	internal_US_Nerve_Tumor_test_0126	0.811226	0.853954
Nerve Tumor US	U-Net	internal_US_Nerve_Tumor_test_0137	0.876903	0.920432
Nerve Tumor US	U-Net	internal_US_Nerve_Tumor_test_0078	0.847723	0.900925
Nerve Tumor US	U-Net	internal_US_Nerve_Tumor_test_0145	0.865843	0.910148
Nerve Tumor US	U-Net	internal_US_Nerve_Tumor_test_0141	0.819175	0.865031
Nerve Tumor US	U-Net	internal_US_Nerve_Tumor_test_0161	0.865583	0.911894
Nerve Tumor US	U-Net	internal_US_Nerve_Tumor_test_0115	0.849072	0.894604
Nerve Tumor US	U-Net	internal_US_Nerve_Tumor_test_0206	0.865988	0.906638
Nerve Tumor US	U-Net	internal_US_Nerve_Tumor_test_0152	0.863483	0.912328
Nerve Tumor US	U-Net	internal_US_Nerve_Tumor_test_0130	0.793635	0.852379
Nerve Tumor US	U-Net	internal_US_Nerve_Tumor_test_0151	0.825362	0.88095
Nerve Tumor US	U-Net	internal_US_Nerve_Tumor_test_0080	0.831384	0.88156
Nerve Tumor US	U-Net	internal_US_Nerve_Tumor_test_0088	0.876716	0.923721
Nerve Tumor US	U-Net	internal_US_Nerve_Tumor_test_0027	0.829799	0.866762
Nerve Tumor US	U-Net	internal_US_Nerve_Tumor_test_0202	0.869673	0.911378
Nerve Tumor US	U-Net	internal_US_Nerve_Tumor_test_0184	0.864911	0.913821
Nerve Tumor US	U-Net	internal_US_Nerve_Tumor_test_0039	0.879445	0.931249
Nerve Tumor US	U-Net	internal_US_Nerve_Tumor_test_0216	0.848405	0.892392
Nerve Tumor US	U-Net	internal_US_Nerve_Tumor_test_0034	0.868581	0.910717
Nerve Tumor US	U-Net	internal_US_Nerve_Tumor_test_0009	0.871609	0.918836
Nerve Tumor US	U-Net	internal_US_Nerve_Tumor_test_0226	0.877837	0.922415
Nerve Tumor US	U-Net	internal_US_Nerve_Tumor_test_0033	0.870033	0.913148
Nerve Tumor US	U-Net	internal_US_Nerve_Tumor_test_0109	0.838998	0.884106
Nerve Tumor US	U-Net	internal_US_Nerve_Tumor_test_0031	0.833628	0.875436
Nerve Tumor US	U-Net	internal_US_Nerve_Tumor_test_0070	0.878721	0.921223
Nerve Tumor US	U-Net	internal_US_Nerve_Tumor_test_0154	0.827881	0.877592
Nerve Tumor US	U-Net	internal_US_Nerve_Tumor_test_0043	0.818191	0.871211
Nerve Tumor US	U-Net	internal_US_Nerve_Tumor_test_0201	0.803391	0.85667
Nerve Tumor US	U-Net	internal_US_Nerve_Tumor_test_0069	0.787013	0.844299
Nerve Tumor US	U-Net	internal_US_Nerve_Tumor_test_0196	0.869614	0.91554
Nerve Tumor US	U-Net	internal_US_Nerve_Tumor_test_0165	0.855464	0.903788
Nerve Tumor US	U-Net	internal_US_Nerve_Tumor_test_0116	0.861615	0.908103
Nerve Tumor US	U-Net	internal_US_Nerve_Tumor_test_0159	0.86749	0.914116
Nerve Tumor US	U-Net	internal_US_Nerve_Tumor_test_0071	0.85955	0.896461
Nerve Tumor US	U-Net	internal_US_Nerve_Tumor_test_0132	0.876933	0.918556
Nerve Tumor US	U-Net	internal_US_Nerve_Tumor_test_0149	0.828395	0.880204
Nerve Tumor US	U-Net	internal_US_Nerve_Tumor_test_0131	0.89474	0.938483
Nerve Tumor US	U-Net	internal_US_Nerve_Tumor_test_0129	0.824568	0.870734
Nerve Tumor US	U-Net	internal_US_Nerve_Tumor_test_0044	0.812412	0.862302
Nerve Tumor US	U-Net	internal_US_Nerve_Tumor_test_0108	0.858807	0.902804
Nerve Tumor US	U-Net	internal_US_Nerve_Tumor_test_0225	0.722525	0.78353
Nerve Tumor US	U-Net	internal_US_Nerve_Tumor_test_0197	0.914713	0.955
Nerve Tumor US	U-Net	internal_US_Nerve_Tumor_test_0059	0.853738	0.899441
Nerve Tumor US	U-Net	internal_US_Nerve_Tumor_test_0139	0.883189	0.924504
Nerve Tumor US	U-Net	internal_US_Nerve_Tumor_test_0042	0.783125	0.83507
Nerve Tumor US	U-Net	internal_US_Nerve_Tumor_test_0017	0.874736	0.919993
Nerve Tumor US	U-Net	internal_US_Nerve_Tumor_test_0089	0.862034	0.906559
Nerve Tumor US	U-Net	internal_US_Nerve_Tumor_test_0112	0.816713	0.867772
Nerve Tumor US	U-Net	internal_US_Nerve_Tumor_test_0086	0.862653	0.900709
Nerve Tumor US	U-Net	internal_US_Nerve_Tumor_test_0037	0.820482	0.87038
Nerve Tumor US	U-Net	internal_US_Nerve_Tumor_test_0183	0.83192	0.886722
Nerve Tumor US	U-Net	internal_US_Nerve_Tumor_test_0162	0.805527	0.854475
Nerve Tumor US	U-Net	internal_US_Nerve_Tumor_test_0208	0.755831	0.820334
Nerve Tumor US	U-Net	internal_US_Nerve_Tumor_test_0170	0.888889	0.934473
Nerve Tumor US	U-Net	internal_US_Nerve_Tumor_test_0018	0.816897	0.874725
Nerve Tumor US	U-Net	internal_US_Nerve_Tumor_test_0217	0.860581	0.898179
Nerve Tumor US	U-Net	internal_US_Nerve_Tumor_test_0030	0.901061	0.937932
Nerve Tumor US	U-Net	internal_US_Nerve_Tumor_test_0092	0.870467	0.913183
Nerve Tumor US	U-Net	internal_US_Nerve_Tumor_test_0187	0.885503	0.926842
Nerve Tumor US	U-Net	internal_US_Nerve_Tumor_test_0147	0.841899	0.893048
Nerve Tumor US	U-Net	internal_US_Nerve_Tumor_test_0053	0.871015	0.906948
Nerve Tumor US	U-Net	internal_US_Nerve_Tumor_test_0041	0.84695	0.898587
Nerve Tumor US	U-Net	internal_US_Nerve_Tumor_test_0182	0.818438	0.862093
Nerve Tumor US	U-Net	internal_US_Nerve_Tumor_test_0016	0.860258	0.907888
Nerve Tumor US	U-Net	internal_US_Nerve_Tumor_test_0026	0.876175	0.919592
Nerve Tumor US	U-Net	internal_US_Nerve_Tumor_test_0164	0.88073	0.921935
Nerve Tumor US	U-Net	internal_US_Nerve_Tumor_test_0192	0.890826	0.938399
Nerve Tumor US	U-Net	internal_US_Nerve_Tumor_test_0007	0.863096	0.90493
Nerve Tumor US	U-Net	internal_US_Nerve_Tumor_test_0048	0.875463	0.915643
Nerve Tumor US	U-Net	internal_US_Nerve_Tumor_test_0106	0.889685	0.928689
Nerve Tumor US	U-Net	internal_US_Nerve_Tumor_test_0098	0.794489	0.846356
Nerve Tumor US	U-Net	internal_US_Nerve_Tumor_test_0204	0.896105	0.938411
Nerve Tumor US	U-Net	internal_US_Nerve_Tumor_test_0134	0.858342	0.89926
Nerve Tumor US	U-Net	internal_US_Nerve_Tumor_test_0001	0.82078	0.869639
Nerve Tumor US	U-Net	internal_US_Nerve_Tumor_test_0209	0.878385	0.925938
Nerve Tumor US	U-Net	internal_US_Nerve_Tumor_test_0087	0.881745	0.926191
Nerve Tumor US	U-Net	internal_US_Nerve_Tumor_test_0028	0.837489	0.880997
Nerve Tumor US	U-Net	internal_US_Nerve_Tumor_test_0176	0.861748	0.918954
Nerve Tumor US	U-Net	internal_US_Nerve_Tumor_test_0150	0.83449	0.879581
Nerve Tumor US	U-Net	internal_US_Nerve_Tumor_test_0083	0.845934	0.892377
Nerve Tumor US	U-Net	internal_US_Nerve_Tumor_test_0212	0.752725	0.802086
Nerve Tumor US	U-Net	internal_US_Nerve_Tumor_test_0111	0.894761	0.937957
Nerve Tumor US	U-Net	internal_US_Nerve_Tumor_test_0064	0.887814	0.931626
Nerve Tumor US	U-Net	internal_US_Nerve_Tumor_test_0163	0.854285	0.905255
Nerve Tumor US	U-Net	internal_US_Nerve_Tumor_test_0013	0.888464	0.930391
Nerve Tumor US	U-Net	internal_US_Nerve_Tumor_test_0156	0.841768	0.889593
Nerve Tumor US	U-Net	internal_US_Nerve_Tumor_test_0068	0.873994	0.917354
Nerve Tumor US	U-Net	internal_US_Nerve_Tumor_test_0095	0.826389	0.88064
Nerve Tumor US	U-Net	internal_US_Nerve_Tumor_test_0138	0.859328	0.904481
Nerve Tumor US	U-Net	internal_US_Nerve_Tumor_test_0056	0.828579	0.874105
Nerve Tumor US	U-Net	internal_US_Nerve_Tumor_test_0228	0.84798	0.906767
Nerve Tumor US	U-Net	internal_US_Nerve_Tumor_test_0105	0.886137	0.930562
Nerve Tumor US	U-Net	internal_US_Nerve_Tumor_test_0198	0.834693	0.881402
Nerve Tumor US	U-Net	internal_US_Nerve_Tumor_test_0230	0.852058	0.893896
Nerve Tumor US	U-Net	internal_US_Nerve_Tumor_test_0195	0.859631	0.908605
Nerve Tumor US	U-Net	internal_US_Nerve_Tumor_test_0103	0.868427	0.913803
Nerve Tumor US	U-Net	internal_US_Nerve_Tumor_test_0090	0.747266	0.813301
Nerve Tumor US	U-Net	internal_US_Nerve_Tumor_test_0227	0.885462	0.931766
Nerve Tumor US	U-Net	internal_US_Nerve_Tumor_test_0211	0.871008	0.9104
Nerve Tumor US	U-Net	internal_US_Nerve_Tumor_test_0213	0.856804	0.896228
Nerve Tumor US	U-Net	internal_US_Nerve_Tumor_test_0133	0.867519	0.913875
Nerve Tumor US	U-Net	internal_US_Nerve_Tumor_test_0158	0.892724	0.932799
Nerve Tumor US	U-Net	internal_US_Nerve_Tumor_test_0117	0.833955	0.884057
Nerve Tumor US	U-Net	internal_US_Nerve_Tumor_test_0032	0.841961	0.890916
Nerve Tumor US	U-Net	internal_US_Nerve_Tumor_test_0077	0.874623	0.921355
Nerve Tumor US	U-Net	internal_US_Nerve_Tumor_test_0003	0.863003	0.90589
Nerve Tumor US	U-Net	internal_US_Nerve_Tumor_test_0091	0.877453	0.924432
Nerve Tumor US	U-Net	internal_US_Nerve_Tumor_test_0110	0.840094	0.884588
Nerve Tumor US	U-Net	internal_US_Nerve_Tumor_test_0199	0.866639	0.913585
Nerve Tumor US	U-Net	internal_US_Nerve_Tumor_test_0023	0.880965	0.913659
Nerve Tumor US	U-Net	internal_US_Nerve_Tumor_test_0084	0.876693	0.922689
Nerve Tumor US	U-Net	internal_US_Nerve_Tumor_test_0175	0.871105	0.91649
Nerve Tumor US	U-Net	internal_US_Nerve_Tumor_test_0169	0.89225	0.93341
Nerve Tumor US	U-Net	internal_US_Nerve_Tumor_test_0021	0.853507	0.898754
Nerve Tumor US	U-Net	internal_US_Nerve_Tumor_test_0157	0.879165	0.926565
Nerve Tumor US	U-Net	internal_US_Nerve_Tumor_test_0221	0.821802	0.866989
Nerve Tumor US	U-Net	internal_US_Nerve_Tumor_test_0094	0.759302	0.815994
Nerve Tumor US	U-Net	internal_US_Nerve_Tumor_test_0168	0.88208	0.929539
Nerve Tumor US	U-Net	internal_US_Nerve_Tumor_test_0036	0.822917	0.873115
Nerve Tumor US	U-Net	internal_US_Nerve_Tumor_test_0218	0.898862	0.935252
Nerve Tumor US	U-Net	internal_US_Nerve_Tumor_test_0120	0.881558	0.923546
Liver Cancer CT	MedSAM	internal_CT_Liver_Cancer_test_0029	0.834226	0.930678
Liver Cancer CT	MedSAM	internal_CT_Liver_Cancer_test_0005	0.874944	0.966538
Liver Cancer CT	MedSAM	internal_CT_Liver_Cancer_test_0002	0.924671	0.949391
Liver Cancer CT	MedSAM	internal_CT_Liver_Cancer_test_0012	0.893257	0.928049
Liver Cancer CT	MedSAM	internal_CT_Liver_Cancer_test_0040	0.915903	0.96336
Liver Cancer CT	MedSAM	internal_CT_Liver_Cancer_test_0019	0.912306	0.980521
Liver Cancer CT	MedSAM	internal_CT_Liver_Cancer_test_0028	0.897094	0.985998
Liver Cancer CT	MedSAM	internal_CT_Liver_Cancer_test_0023	0.895224	0.864262
Liver Cancer CT	MedSAM	internal_CT_Liver_Cancer_test_0010	0.937732	0.888305
Liver Cancer CT	MedSAM	internal_CT_Liver_Cancer_test_0034	0.718015	0.776923
Liver Cancer CT	MedSAM	internal_CT_Liver_Cancer_test_0025	0.866399	0.949157
Liver Cancer CT	MedSAM	internal_CT_Liver_Cancer_test_0024	0.832513	0.945672
Liver Cancer CT	MedSAM	internal_CT_Liver_Cancer_test_0004	0.931054	0.949876
Liver Cancer CT	MedSAM	internal_CT_Liver_Cancer_test_0026	0.878937	0.823312
Liver Cancer CT	MedSAM	internal_CT_Liver_Cancer_test_0017	0.88673	0.937116
Liver Cancer CT	MedSAM	internal_CT_Liver_Cancer_test_0000	0.957693	0.973947
Liver Cancer CT	MedSAM	internal_CT_Liver_Cancer_test_0003	0.935317	0.936359
Liver Cancer CT	MedSAM	internal_CT_Liver_Cancer_test_0013	0.926131	0.963213
Liver Cancer CT	MedSAM	internal_CT_Liver_Cancer_test_0037	0.723896	0.883524
Liver Cancer CT	MedSAM	internal_CT_Liver_Cancer_test_0041	0.911856	0.92553
Liver Cancer CT	MedSAM	internal_CT_Liver_Cancer_test_0011	0.935276	0.896294
Liver Cancer CT	MedSAM	internal_CT_Liver_Cancer_test_0008	0.792927	0.858043
Liver Cancer CT	MedSAM	internal_CT_Liver_Cancer_test_0035	0.82609	0.814948
Liver Cancer CT	MedSAM	internal_CT_Liver_Cancer_test_0033	0.826777	0.958912
Liver Cancer CT	MedSAM	internal_CT_Liver_Cancer_test_0014	0.860784	0.958297
Liver Cancer CT	MedSAM	internal_CT_Liver_Cancer_test_0039	0.814586	0.940399
Liver Cancer CT	MedSAM	internal_CT_Liver_Cancer_test_0009	0.926875	0.876245
Liver Cancer CT	MedSAM	internal_CT_Liver_Cancer_test_0016	0.906628	0.962075
Liver Cancer CT	MedSAM	internal_CT_Liver_Cancer_test_0022	0.795974	0.818383
Liver Cancer CT	MedSAM	internal_CT_Liver_Cancer_test_0007	0.971945	0.971149
Liver Cancer CT	MedSAM	internal_CT_Liver_Cancer_test_0031	0.706681	0.732865
Liver Cancer CT	MedSAM	internal_CT_Liver_Cancer_test_0015	0.811559	0.875295
Liver Cancer CT	MedSAM	internal_CT_Liver_Cancer_test_0027	0.951233	0.876473
Liver Cancer CT	MedSAM	internal_CT_Liver_Cancer_test_0020	0.902878	0.914327
Liver Cancer CT	MedSAM	internal_CT_Liver_Cancer_test_0038	0.868754	0.826335
Liver Cancer CT	MedSAM	internal_CT_Liver_Cancer_test_0018	0.790682	0.923955
Liver Cancer CT	MedSAM	internal_CT_Liver_Cancer_test_0001	0.910986	0.980984
Liver Cancer CT	MedSAM	internal_CT_Liver_Cancer_test_0006	0.931934	0.945865
Liver Cancer CT	MedSAM	internal_CT_Liver_Cancer_test_0032	0.774505	0.619409
Liver Cancer CT	MedSAM	internal_CT_Liver_Cancer_test_0036	0.89459	0.874363
Liver Cancer CT	MedSAM	internal_CT_Liver_Cancer_test_0021	0.958874	0.866009
Liver Cancer CT	MedSAM	internal_CT_Liver_Cancer_test_0030	0.857385	0.823699
Abdominal Organs MR	MedSAM	internal_MR_Abdominal_Organs_test_0009	0.957947	0.982448
Abdominal Organs MR	MedSAM	internal_MR_Abdominal_Organs_test_0003	0.953449	0.955685
Abdominal Organs MR	MedSAM	internal_MR_Abdominal_Organs_test_0006	0.962922	0.98653
Abdominal Organs MR	MedSAM	internal_MR_Abdominal_Organs_test_0012	0.9571	0.977372
Abdominal Organs MR	MedSAM	internal_MR_Abdominal_Organs_test_0013	0.964349	0.989736
Abdominal Organs MR	MedSAM	internal_MR_Abdominal_Organs_test_0002	0.961088	0.978577
Abdominal Organs MR	MedSAM	internal_MR_Abdominal_Organs_test_0007	0.967845	0.992996
Abdominal Organs MR	MedSAM	internal_MR_Abdominal_Organs_test_0004	0.952874	0.94297
Abdominal Organs MR	MedSAM	internal_MR_Abdominal_Organs_test_0010	0.95856	0.976134
Abdominal Organs MR	MedSAM	internal_MR_Abdominal_Organs_test_0000	0.963584	0.991706
Abdominal Organs MR	MedSAM	internal_MR_Abdominal_Organs_test_0001	0.963199	0.982759
Abdominal Organs MR	MedSAM	internal_MR_Abdominal_Organs_test_0005	0.958353	0.952097
Abdominal Organs MR	MedSAM	internal_MR_Abdominal_Organs_test_0008	0.981291	0.984089
Abdominal Organs MR	MedSAM	internal_MR_Abdominal_Organs_test_0011	0.957748	0.977251
Polyp Endoscopy	MedSAM	internal_Endoscopy_Polyp_test_0063	0.953815	0.993961
Polyp Endoscopy	MedSAM	internal_Endoscopy_Polyp_test_0130	0.957345	0.993162
Polyp Endoscopy	MedSAM	internal_Endoscopy_Polyp_test_0038	0.951273	0.993395
Polyp Endoscopy	MedSAM	internal_Endoscopy_Polyp_test_0029	0.967988	0.990529
Polyp Endoscopy	MedSAM	internal_Endoscopy_Polyp_test_0031	0.976593	0.994947
Polyp Endoscopy	MedSAM	internal_Endoscopy_Polyp_test_0126	0.948204	0.985761
Polyp Endoscopy	MedSAM	internal_Endoscopy_Polyp_test_0015	0.979893	0.995001
Polyp Endoscopy	MedSAM	internal_Endoscopy_Polyp_test_0052	0.961632	0.983681
Polyp Endoscopy	MedSAM	internal_Endoscopy_Polyp_test_0047	0.937514	0.976651
Polyp Endoscopy	MedSAM	internal_Endoscopy_Polyp_test_0096	0.962099	0.981441
Polyp Endoscopy	MedSAM	internal_Endoscopy_Polyp_test_0013	0.982088	0.993476
Polyp Endoscopy	MedSAM	internal_Endoscopy_Polyp_test_0016	0.971274	0.988473
Polyp Endoscopy	MedSAM	internal_Endoscopy_Polyp_test_0079	0.963071	0.972906
Polyp Endoscopy	MedSAM	internal_Endoscopy_Polyp_test_0060	0.982946	0.991727
Polyp Endoscopy	MedSAM	internal_Endoscopy_Polyp_test_0107	0.968822	0.985342
Polyp Endoscopy	MedSAM	internal_Endoscopy_Polyp_test_0143	0.973125	0.98241
Polyp Endoscopy	MedSAM	internal_Endoscopy_Polyp_test_0022	0.978803	0.98626
Polyp Endoscopy	MedSAM	internal_Endoscopy_Polyp_test_0100	0.9675	0.990593
Polyp Endoscopy	MedSAM	internal_Endoscopy_Polyp_test_0080	0.98361	0.991623
Polyp Endoscopy	MedSAM	internal_Endoscopy_Polyp_test_0001	0.96824	0.989234
Polyp Endoscopy	MedSAM	internal_Endoscopy_Polyp_test_0104	0.973984	0.983616
Polyp Endoscopy	MedSAM	internal_Endoscopy_Polyp_test_0101	0.965723	0.979596
Polyp Endoscopy	MedSAM	internal_Endoscopy_Polyp_test_0075	0.981139	0.991336
Polyp Endoscopy	MedSAM	internal_Endoscopy_Polyp_test_0131	0.937238	0.982438
Polyp Endoscopy	MedSAM	internal_Endoscopy_Polyp_test_0048	0.968214	0.992424
Polyp Endoscopy	MedSAM	internal_Endoscopy_Polyp_test_0108	0.974979	0.987851
Polyp Endoscopy	MedSAM	internal_Endoscopy_Polyp_test_0134	0.982743	0.992325
Polyp Endoscopy	MedSAM	internal_Endoscopy_Polyp_test_0018	0.948678	0.990249
Polyp Endoscopy	MedSAM	internal_Endoscopy_Polyp_test_0070	0.962959	0.980714
Polyp Endoscopy	MedSAM	internal_Endoscopy_Polyp_test_0087	0.955571	0.979694
Polyp Endoscopy	MedSAM	internal_Endoscopy_Polyp_test_0102	0.961135	0.970057
Polyp Endoscopy	MedSAM	internal_Endoscopy_Polyp_test_0077	0.977384	0.986587
Polyp Endoscopy	MedSAM	internal_Endoscopy_Polyp_test_0110	0.979314	0.99224
Polyp Endoscopy	MedSAM	internal_Endoscopy_Polyp_test_0088	0.96631	0.973582
Polyp Endoscopy	MedSAM	internal_Endoscopy_Polyp_test_0033	0.973576	0.987859
Polyp Endoscopy	MedSAM	internal_Endoscopy_Polyp_test_0114	0.968875	0.985991
Polyp Endoscopy	MedSAM	internal_Endoscopy_Polyp_test_0019	0.980091	0.986111
Polyp Endoscopy	MedSAM	internal_Endoscopy_Polyp_test_0035	0.976496	0.992053
Polyp Endoscopy	MedSAM	internal_Endoscopy_Polyp_test_0138	0.98615	0.989992
Polyp Endoscopy	MedSAM	internal_Endoscopy_Polyp_test_0014	0.974642	0.991768
Polyp Endoscopy	MedSAM	internal_Endoscopy_Polyp_test_0000	0.951624	0.965733
Polyp Endoscopy	MedSAM	internal_Endoscopy_Polyp_test_0005	0.970737	0.979309
Polyp Endoscopy	MedSAM	internal_Endoscopy_Polyp_test_0042	0.979899	0.990283
Polyp Endoscopy	MedSAM	internal_Endoscopy_Polyp_test_0023	0.965475	0.975797
Polyp Endoscopy	MedSAM	internal_Endoscopy_Polyp_test_0045	0.96696	0.988902
Polyp Endoscopy	MedSAM	internal_Endoscopy_Polyp_test_0051	0.969143	0.994192
Polyp Endoscopy	MedSAM	internal_Endoscopy_Polyp_test_0028	0.980265	0.989503
Polyp Endoscopy	MedSAM	internal_Endoscopy_Polyp_test_0141	0.987039	0.992286
Polyp Endoscopy	MedSAM	internal_Endoscopy_Polyp_test_0009	0.97317	0.991572
Polyp Endoscopy	MedSAM	internal_Endoscopy_Polyp_test_0006	0.967588	0.983175
Polyp Endoscopy	MedSAM	internal_Endoscopy_Polyp_test_0118	0.96066	0.972817
Polyp Endoscopy	MedSAM	internal_Endoscopy_Polyp_test_0127	0.856881	0.923695
Polyp Endoscopy	MedSAM	internal_Endoscopy_Polyp_test_0117	0.966333	0.990305
Polyp Endoscopy	MedSAM	internal_Endoscopy_Polyp_test_0003	0.954452	0.9825
Polyp Endoscopy	MedSAM	internal_Endoscopy_Polyp_test_0084	0.988226	0.993681
Polyp Endoscopy	MedSAM	internal_Endoscopy_Polyp_test_0004	0.961107	0.980229
Polyp Endoscopy	MedSAM	internal_Endoscopy_Polyp_test_0116	0.963468	0.989349
Polyp Endoscopy	MedSAM	internal_Endoscopy_Polyp_test_0123	0.974033	0.993129
Polyp Endoscopy	MedSAM	internal_Endoscopy_Polyp_test_0128	0.947391	0.992674
Polyp Endoscopy	MedSAM	internal_Endoscopy_Polyp_test_0027	0.976781	0.991433
Polyp Endoscopy	MedSAM	internal_Endoscopy_Polyp_test_0125	0.961526	0.974732
Polyp Endoscopy	MedSAM	internal_Endoscopy_Polyp_test_0057	0.980476	0.990951
Polyp Endoscopy	MedSAM	internal_Endoscopy_Polyp_test_0089	0.966928	0.978904
Polyp Endoscopy	MedSAM	internal_Endoscopy_Polyp_test_0129	0.959359	0.989657
Polyp Endoscopy	MedSAM	internal_Endoscopy_Polyp_test_0136	0.984987	0.991816
Polyp Endoscopy	MedSAM	internal_Endoscopy_Polyp_test_0142	0.983829	0.992294
Polyp Endoscopy	MedSAM	internal_Endoscopy_Polyp_test_0109	0.979427	0.9875
Polyp Endoscopy	MedSAM	internal_Endoscopy_Polyp_test_0093	0.902828	0.923361
Polyp Endoscopy	MedSAM	internal_Endoscopy_Polyp_test_0139	0.985494	0.988759
Polyp Endoscopy	MedSAM	internal_Endoscopy_Polyp_test_0054	0.968976	0.989422
Polyp Endoscopy	MedSAM	internal_Endoscopy_Polyp_test_0050	0.954961	0.970152
Polyp Endoscopy	MedSAM	internal_Endoscopy_Polyp_test_0020	0.947651	0.959916
Polyp Endoscopy	MedSAM	internal_Endoscopy_Polyp_test_0140	0.990127	0.993656
Polyp Endoscopy	MedSAM	internal_Endoscopy_Polyp_test_0058	0.988255	0.995002
Polyp Endoscopy	MedSAM	internal_Endoscopy_Polyp_test_0112	0.979115	0.993263
Polyp Endoscopy	MedSAM	internal_Endoscopy_Polyp_test_0026	0.970052	0.981474
Polyp Endoscopy	MedSAM	internal_Endoscopy_Polyp_test_0049	0.950094	0.974192
Polyp Endoscopy	MedSAM	internal_Endoscopy_Polyp_test_0095	0.968648	0.990305
Polyp Endoscopy	MedSAM	internal_Endoscopy_Polyp_test_0053	0.968236	0.988626
Polyp Endoscopy	MedSAM	internal_Endoscopy_Polyp_test_0085	0.967529	0.984392
Polyp Endoscopy	MedSAM	internal_Endoscopy_Polyp_test_0040	0.987467	0.993388
Polyp Endoscopy	MedSAM	internal_Endoscopy_Polyp_test_0083	0.974543	0.988853
Polyp Endoscopy	MedSAM	internal_Endoscopy_Polyp_test_0071	0.97654	0.984701
Polyp Endoscopy	MedSAM	internal_Endoscopy_Polyp_test_0055	0.957297	0.98069
Polyp Endoscopy	MedSAM	internal_Endoscopy_Polyp_test_0094	0.960167	0.974706
Polyp Endoscopy	MedSAM	internal_Endoscopy_Polyp_test_0059	0.985345	0.992903
Polyp Endoscopy	MedSAM	internal_Endoscopy_Polyp_test_0064	0.819397	0.894785
Polyp Endoscopy	MedSAM	internal_Endoscopy_Polyp_test_0044	0.975884	0.988594
Polyp Endoscopy	MedSAM	internal_Endoscopy_Polyp_test_0081	0.98031	0.986075
Polyp Endoscopy	MedSAM	internal_Endoscopy_Polyp_test_0046	0.953174	0.960922
Polyp Endoscopy	MedSAM	internal_Endoscopy_Polyp_test_0034	0.972506	0.989701
Polyp Endoscopy	MedSAM	internal_Endoscopy_Polyp_test_0066	0.973022	0.989008
Polyp Endoscopy	MedSAM	internal_Endoscopy_Polyp_test_0073	0.962974	0.984254
Polyp Endoscopy	MedSAM	internal_Endoscopy_Polyp_test_0061	0.984074	0.993875
Polyp Endoscopy	MedSAM	internal_Endoscopy_Polyp_test_0082	0.981224	0.991982
Polyp Endoscopy	MedSAM	internal_Endoscopy_Polyp_test_0074	0.96174	0.975886
Polyp Endoscopy	MedSAM	internal_Endoscopy_Polyp_test_0124	0.940085	0.95698
Polyp Endoscopy	MedSAM	internal_Endoscopy_Polyp_test_0086	0.966612	0.980441
Polyp Endoscopy	MedSAM	internal_Endoscopy_Polyp_test_0113	0.98635	0.994656
Polyp Endoscopy	MedSAM	internal_Endoscopy_Polyp_test_0032	0.970086	0.983869
Polyp Endoscopy	MedSAM	internal_Endoscopy_Polyp_test_0021	0.98308	0.990873
Polyp Endoscopy	MedSAM	internal_Endoscopy_Polyp_test_0119	0.973687	0.987512
Polyp Endoscopy	MedSAM	internal_Endoscopy_Polyp_test_0002	0.947688	0.989066
Polyp Endoscopy	MedSAM	internal_Endoscopy_Polyp_test_0039	0.982917	0.990226
Polyp Endoscopy	MedSAM	internal_Endoscopy_Polyp_test_0036	0.939893	0.985275
Polyp Endoscopy	MedSAM	internal_Endoscopy_Polyp_test_0024	0.989702	0.995137
Polyp Endoscopy	MedSAM	internal_Endoscopy_Polyp_test_0092	0.944035	0.968581
Polyp Endoscopy	MedSAM	internal_Endoscopy_Polyp_test_0056	0.953148	0.989827
Polyp Endoscopy	MedSAM	internal_Endoscopy_Polyp_test_0017	0.943803	0.981614
Polyp Endoscopy	MedSAM	internal_Endoscopy_Polyp_test_0145	0.981269	0.989408
Polyp Endoscopy	MedSAM	internal_Endoscopy_Polyp_test_0025	0.970623	0.978824
Polyp Endoscopy	MedSAM	internal_Endoscopy_Polyp_test_0008	0.969196	0.989512
Polyp Endoscopy	MedSAM	internal_Endoscopy_Polyp_test_0069	0.965029	0.985122
Polyp Endoscopy	MedSAM	internal_Endoscopy_Polyp_test_0068	0.982026	0.992669
Polyp Endoscopy	MedSAM	internal_Endoscopy_Polyp_test_0132	0.948522	0.968496
Polyp Endoscopy	MedSAM	internal_Endoscopy_Polyp_test_0122	0.953481	0.972058
Polyp Endoscopy	MedSAM	internal_Endoscopy_Polyp_test_0012	0.979848	0.991965
Polyp Endoscopy	MedSAM	internal_Endoscopy_Polyp_test_0121	0.96744	0.9842
Polyp Endoscopy	MedSAM	internal_Endoscopy_Polyp_test_0105	0.968863	0.978748
Polyp Endoscopy	MedSAM	internal_Endoscopy_Polyp_test_0144	0.965996	0.978873
Polyp Endoscopy	MedSAM	internal_Endoscopy_Polyp_test_0030	0.969246	0.98898
Polyp Endoscopy	MedSAM	internal_Endoscopy_Polyp_test_0115	0.972102	0.989566
Polyp Endoscopy	MedSAM	internal_Endoscopy_Polyp_test_0011	0.955199	0.986616
Polyp Endoscopy	MedSAM	internal_Endoscopy_Polyp_test_0097	0.966133	0.977251
Polyp Endoscopy	MedSAM	internal_Endoscopy_Polyp_test_0091	0.984857	0.993724
Polyp Endoscopy	MedSAM	internal_Endoscopy_Polyp_test_0065	0.965125	0.983645
Polyp Endoscopy	MedSAM	internal_Endoscopy_Polyp_test_0037	0.947942	0.993084
Polyp Endoscopy	MedSAM	internal_Endoscopy_Polyp_test_0111	0.97559	0.992149
Polyp Endoscopy	MedSAM	internal_Endoscopy_Polyp_test_0076	0.989204	0.995038
Polyp Endoscopy	MedSAM	internal_Endoscopy_Polyp_test_0120	0.962849	0.97851
Polyp Endoscopy	MedSAM	internal_Endoscopy_Polyp_test_0062	0.977824	0.987987
Polyp Endoscopy	MedSAM	internal_Endoscopy_Polyp_test_0137	0.99353	0.996968
Polyp Endoscopy	MedSAM	internal_Endoscopy_Polyp_test_0103	0.972306	0.989644
Polyp Endoscopy	MedSAM	internal_Endoscopy_Polyp_test_0090	0.973273	0.986612
Polyp Endoscopy	MedSAM	internal_Endoscopy_Polyp_test_0135	0.985044	0.990865
Polyp Endoscopy	MedSAM	internal_Endoscopy_Polyp_test_0133	0.986022	0.990852
Polyp Endoscopy	MedSAM	internal_Endoscopy_Polyp_test_0010	0.932006	0.954744
Polyp Endoscopy	MedSAM	internal_Endoscopy_Polyp_test_0072	0.973893	0.992741
Polyp Endoscopy	MedSAM	internal_Endoscopy_Polyp_test_0007	0.953369	0.972849
Polyp Endoscopy	MedSAM	internal_Endoscopy_Polyp_test_0041	0.979646	0.989687
Polyp Endoscopy	MedSAM	internal_Endoscopy_Polyp_test_0098	0.973214	0.985684
Polyp Endoscopy	MedSAM	internal_Endoscopy_Polyp_test_0043	0.965585	0.979613
Polyp Endoscopy	MedSAM	internal_Endoscopy_Polyp_test_0099	0.959574	0.978168
Polyp Endoscopy	MedSAM	internal_Endoscopy_Polyp_test_0067	0.981159	0.993933
Polyp Endoscopy	MedSAM	internal_Endoscopy_Polyp_test_0106	0.973714	0.984728
Polyp Endoscopy	MedSAM	internal_Endoscopy_Polyp_test_0078	0.96484	0.978166
Nerve Tumor US	MedSAM	internal_US_Nerve_Tumor_test_0096	0.864159	0.952568
Nerve Tumor US	MedSAM	internal_US_Nerve_Tumor_test_0210	0.830255	0.902642
Nerve Tumor US	MedSAM	internal_US_Nerve_Tumor_test_0008	0.884989	0.965802
Nerve Tumor US	MedSAM	internal_US_Nerve_Tumor_test_0058	0.897894	0.969737
Nerve Tumor US	MedSAM	internal_US_Nerve_Tumor_test_0029	0.922434	0.982644
Nerve Tumor US	MedSAM	internal_US_Nerve_Tumor_test_0174	0.882013	0.97038
Nerve Tumor US	MedSAM	internal_US_Nerve_Tumor_test_0035	0.913295	0.996464
Nerve Tumor US	MedSAM	internal_US_Nerve_Tumor_test_0076	0.87202	0.953035
Nerve Tumor US	MedSAM	internal_US_Nerve_Tumor_test_0093	0.933648	0.997054
Nerve Tumor US	MedSAM	internal_US_Nerve_Tumor_test_0065	0.903633	0.966785
Nerve Tumor US	MedSAM	internal_US_Nerve_Tumor_test_0136	0.914736	0.985496
Nerve Tumor US	MedSAM	internal_US_Nerve_Tumor_test_0062	0.899719	0.976115
Nerve Tumor US	MedSAM	internal_US_Nerve_Tumor_test_0022	0.871229	0.93841
Nerve Tumor US	MedSAM	internal_US_Nerve_Tumor_test_0167	0.910229	0.988079
Nerve Tumor US	MedSAM	internal_US_Nerve_Tumor_test_0173	0.870375	0.942987
Nerve Tumor US	MedSAM	internal_US_Nerve_Tumor_test_0015	0.945885	0.995499
Nerve Tumor US	MedSAM	internal_US_Nerve_Tumor_test_0063	0.924929	0.989916
Nerve Tumor US	MedSAM	internal_US_Nerve_Tumor_test_0010	0.862533	0.941047
Nerve Tumor US	MedSAM	internal_US_Nerve_Tumor_test_0185	0.891688	0.960669
Nerve Tumor US	MedSAM	internal_US_Nerve_Tumor_test_0231	0.917781	0.975838
Nerve Tumor US	MedSAM	internal_US_Nerve_Tumor_test_0097	0.876679	0.960425
Nerve Tumor US	MedSAM	internal_US_Nerve_Tumor_test_0052	0.92369	0.982313
Nerve Tumor US	MedSAM	internal_US_Nerve_Tumor_test_0054	0.882545	0.950736
Nerve Tumor US	MedSAM	internal_US_Nerve_Tumor_test_0122	0.806588	0.916589
Nerve Tumor US	MedSAM	internal_US_Nerve_Tumor_test_0200	0.827753	0.913532
Nerve Tumor US	MedSAM	internal_US_Nerve_Tumor_test_0223	0.922959	0.984302
Nerve Tumor US	MedSAM	internal_US_Nerve_Tumor_test_0214	0.885239	0.949364
Nerve Tumor US	MedSAM	internal_US_Nerve_Tumor_test_0025	0.955127	0.999416
Nerve Tumor US	MedSAM	internal_US_Nerve_Tumor_test_0073	0.909165	0.981914
Nerve Tumor US	MedSAM	internal_US_Nerve_Tumor_test_0191	0.923077	0.995645
Nerve Tumor US	MedSAM	internal_US_Nerve_Tumor_test_0125	0.885246	0.965028
Nerve Tumor US	MedSAM	internal_US_Nerve_Tumor_test_0119	0.888816	0.982932
Nerve Tumor US	MedSAM	internal_US_Nerve_Tumor_test_0113	0.929476	0.99269
Nerve Tumor US	MedSAM	internal_US_Nerve_Tumor_test_0193	0.929545	0.991873
Nerve Tumor US	MedSAM	internal_US_Nerve_Tumor_test_0099	0.878692	0.964936
Nerve Tumor US	MedSAM	internal_US_Nerve_Tumor_test_0124	0.861338	0.945383
Nerve Tumor US	MedSAM	internal_US_Nerve_Tumor_test_0229	0.929976	0.992146
Nerve Tumor US	MedSAM	internal_US_Nerve_Tumor_test_0046	0.921939	0.987151
Nerve Tumor US	MedSAM	internal_US_Nerve_Tumor_test_0144	0.909871	0.979884
Nerve Tumor US	MedSAM	internal_US_Nerve_Tumor_test_0051	0.92933	0.985881
Nerve Tumor US	MedSAM	internal_US_Nerve_Tumor_test_0066	0.868268	0.958072
Nerve Tumor US	MedSAM	internal_US_Nerve_Tumor_test_0123	0.897136	0.957561
Nerve Tumor US	MedSAM	internal_US_Nerve_Tumor_test_0005	0.881534	0.968986
Nerve Tumor US	MedSAM	internal_US_Nerve_Tumor_test_0222	0.810401	0.921031
Nerve Tumor US	MedSAM	internal_US_Nerve_Tumor_test_0114	0.931373	0.995533
Nerve Tumor US	MedSAM	internal_US_Nerve_Tumor_test_0190	0.921502	0.988007
Nerve Tumor US	MedSAM	internal_US_Nerve_Tumor_test_0047	0.793264	0.882556
Nerve Tumor US	MedSAM	internal_US_Nerve_Tumor_test_0101	0.818723	0.927426
Nerve Tumor US	MedSAM	internal_US_Nerve_Tumor_test_0082	0.915758	0.972033
Nerve Tumor US	MedSAM	internal_US_Nerve_Tumor_test_0219	0.906488	0.967938
Nerve Tumor US	MedSAM	internal_US_Nerve_Tumor_test_0081	0.927977	0.980185
Nerve Tumor US	MedSAM	internal_US_Nerve_Tumor_test_0188	0.907355	0.980125
Nerve Tumor US	MedSAM	internal_US_Nerve_Tumor_test_0024	0.952808	0.993827
Nerve Tumor US	MedSAM	internal_US_Nerve_Tumor_test_0014	0.9229	0.985589
Nerve Tumor US	MedSAM	internal_US_Nerve_Tumor_test_0006	0.908982	0.976198
Nerve Tumor US	MedSAM	internal_US_Nerve_Tumor_test_0180	0.88944	0.951095
Nerve Tumor US	MedSAM	internal_US_Nerve_Tumor_test_0140	0.913966	0.983875
Nerve Tumor US	MedSAM	internal_US_Nerve_Tumor_test_0085	0.876796	0.960072
Nerve Tumor US	MedSAM	internal_US_Nerve_Tumor_test_0215	0.907992	0.96688
Nerve Tumor US	MedSAM	internal_US_Nerve_Tumor_test_0060	0.938139	0.994792
Nerve Tumor US	MedSAM	internal_US_Nerve_Tumor_test_0118	0.87018	0.962175
Nerve Tumor US	MedSAM	internal_US_Nerve_Tumor_test_0045	0.847969	0.912193
Nerve Tumor US	MedSAM	internal_US_Nerve_Tumor_test_0107	0.927355	0.991535
Nerve Tumor US	MedSAM	internal_US_Nerve_Tumor_test_0004	0.856086	0.943771
Nerve Tumor US	MedSAM	internal_US_Nerve_Tumor_test_0075	0.904047	0.96496
Nerve Tumor US	MedSAM	internal_US_Nerve_Tumor_test_0186	0.928585	0.978724
Nerve Tumor US	MedSAM	internal_US_Nerve_Tumor_test_0079	0.907791	0.977205
Nerve Tumor US	MedSAM	internal_US_Nerve_Tumor_test_0179	0.900028	0.964061
Nerve Tumor US	MedSAM	internal_US_Nerve_Tumor_test_0143	0.887867	0.95594
Nerve Tumor US	MedSAM	internal_US_Nerve_Tumor_test_0220	0.909665	0.971999
Nerve Tumor US	MedSAM	internal_US_Nerve_Tumor_test_0153	0.913617	0.986257
Nerve Tumor US	MedSAM	internal_US_Nerve_Tumor_test_0019	0.933005	0.990992
Nerve Tumor US	MedSAM	internal_US_Nerve_Tumor_test_0038	0.897616	0.963045
Nerve Tumor US	MedSAM	internal_US_Nerve_Tumor_test_0000	0.890439	0.965733
Nerve Tumor US	MedSAM	internal_US_Nerve_Tumor_test_0135	0.962041	0.998154
Nerve Tumor US	MedSAM	internal_US_Nerve_Tumor_test_0146	0.867303	0.948457
Nerve Tumor US	MedSAM	internal_US_Nerve_Tumor_test_0121	0.92085	0.985549
Nerve Tumor US	MedSAM	internal_US_Nerve_Tumor_test_0012	0.8833	0.96327
Nerve Tumor US	MedSAM	internal_US_Nerve_Tumor_test_0057	0.912671	0.987801
Nerve Tumor US	MedSAM	internal_US_Nerve_Tumor_test_0128	0.903265	0.972906
Nerve Tumor US	MedSAM	internal_US_Nerve_Tumor_test_0142	0.918502	0.993048
Nerve Tumor US	MedSAM	internal_US_Nerve_Tumor_test_0205	0.925035	0.983394
Nerve Tumor US	MedSAM	internal_US_Nerve_Tumor_test_0020	0.917727	0.988787
Nerve Tumor US	MedSAM	internal_US_Nerve_Tumor_test_0160	0.851843	0.939453
Nerve Tumor US	MedSAM	internal_US_Nerve_Tumor_test_0189	0.891207	0.976454
Nerve Tumor US	MedSAM	internal_US_Nerve_Tumor_test_0061	0.924994	0.981594
Nerve Tumor US	MedSAM	internal_US_Nerve_Tumor_test_0067	0.919685	0.983346
Nerve Tumor US	MedSAM	internal_US_Nerve_Tumor_test_0172	0.915613	0.982009
Nerve Tumor US	MedSAM	internal_US_Nerve_Tumor_test_0178	0.864959	0.935932
Nerve Tumor US	MedSAM	internal_US_Nerve_Tumor_test_0177	0.934841	0.994345
Nerve Tumor US	MedSAM	internal_US_Nerve_Tumor_test_0224	0.911138	0.971345
Nerve Tumor US	MedSAM	internal_US_Nerve_Tumor_test_0104	0.936016	0.995107
Nerve Tumor US	MedSAM	internal_US_Nerve_Tumor_test_0166	0.941667	0.99416
Nerve Tumor US	MedSAM	internal_US_Nerve_Tumor_test_0127	0.89967	0.956975
Nerve Tumor US	MedSAM	internal_US_Nerve_Tumor_test_0148	0.754435	0.835539
Nerve Tumor US	MedSAM	internal_US_Nerve_Tumor_test_0074	0.905157	0.975154
Nerve Tumor US	MedSAM	internal_US_Nerve_Tumor_test_0011	0.921545	0.983385
Nerve Tumor US	MedSAM	internal_US_Nerve_Tumor_test_0207	0.946247	0.993754
Nerve Tumor US	MedSAM	internal_US_Nerve_Tumor_test_0181	0.939948	0.995435
Nerve Tumor US	MedSAM	internal_US_Nerve_Tumor_test_0203	0.866582	0.942781
Nerve Tumor US	MedSAM	internal_US_Nerve_Tumor_test_0072	0.899867	0.964538
Nerve Tumor US	MedSAM	internal_US_Nerve_Tumor_test_0155	0.908309	0.981173
Nerve Tumor US	MedSAM	internal_US_Nerve_Tumor_test_0102	0.87672	0.962466
Nerve Tumor US	MedSAM	internal_US_Nerve_Tumor_test_0050	0.92432	0.979979
Nerve Tumor US	MedSAM	internal_US_Nerve_Tumor_test_0171	0.930053	0.986903
Nerve Tumor US	MedSAM	internal_US_Nerve_Tumor_test_0002	0.899594	0.959675
Nerve Tumor US	MedSAM	internal_US_Nerve_Tumor_test_0049	0.830822	0.916941
Nerve Tumor US	MedSAM	internal_US_Nerve_Tumor_test_0040	0.877358	0.966238
Nerve Tumor US	MedSAM	internal_US_Nerve_Tumor_test_0055	0.896291	0.96344
Nerve Tumor US	MedSAM	internal_US_Nerve_Tumor_test_0100	0.689429	0.771965
Nerve Tumor US	MedSAM	internal_US_Nerve_Tumor_test_0126	0.870028	0.939452
Nerve Tumor US	MedSAM	internal_US_Nerve_Tumor_test_0194	0.887255	0.971601
Nerve Tumor US	MedSAM	internal_US_Nerve_Tumor_test_0137	0.914302	0.990722
Nerve Tumor US	MedSAM	internal_US_Nerve_Tumor_test_0078	0.882844	0.968681
Nerve Tumor US	MedSAM	internal_US_Nerve_Tumor_test_0161	0.944433	0.996998
Nerve Tumor US	MedSAM	internal_US_Nerve_Tumor_test_0141	0.921515	0.984154
Nerve Tumor US	MedSAM	internal_US_Nerve_Tumor_test_0145	0.891458	0.965553
Nerve Tumor US	MedSAM	internal_US_Nerve_Tumor_test_0115	0.930086	0.993954
Nerve Tumor US	MedSAM	internal_US_Nerve_Tumor_test_0152	0.885433	0.968907
Nerve Tumor US	MedSAM	internal_US_Nerve_Tumor_test_0206	0.924678	0.985784
Nerve Tumor US	MedSAM	internal_US_Nerve_Tumor_test_0130	0.865096	0.951333
Nerve Tumor US	MedSAM	internal_US_Nerve_Tumor_test_0080	0.900467	0.978929
Nerve Tumor US	MedSAM	internal_US_Nerve_Tumor_test_0151	0.878913	0.975551
Nerve Tumor US	MedSAM	internal_US_Nerve_Tumor_test_0088	0.915421	0.98224
Nerve Tumor US	MedSAM	internal_US_Nerve_Tumor_test_0027	0.88616	0.942058
Nerve Tumor US	MedSAM	internal_US_Nerve_Tumor_test_0202	0.897251	0.966494
Nerve Tumor US	MedSAM	internal_US_Nerve_Tumor_test_0039	0.915693	0.981161
Nerve Tumor US	MedSAM	internal_US_Nerve_Tumor_test_0184	0.877485	0.962137
Nerve Tumor US	MedSAM	internal_US_Nerve_Tumor_test_0216	0.928512	0.981793
Nerve Tumor US	MedSAM	internal_US_Nerve_Tumor_test_0034	0.902544	0.966926
Nerve Tumor US	MedSAM	internal_US_Nerve_Tumor_test_0009	0.889893	0.970586
Nerve Tumor US	MedSAM	internal_US_Nerve_Tumor_test_0033	0.920544	0.973164
Nerve Tumor US	MedSAM	internal_US_Nerve_Tumor_test_0226	0.896117	0.965229
Nerve Tumor US	MedSAM	internal_US_Nerve_Tumor_test_0031	0.91991	0.979499
Nerve Tumor US	MedSAM	internal_US_Nerve_Tumor_test_0154	0.913397	0.982871
Nerve Tumor US	MedSAM	internal_US_Nerve_Tumor_test_0109	0.882546	0.954164
Nerve Tumor US	MedSAM	internal_US_Nerve_Tumor_test_0070	0.939434	0.996463
Nerve Tumor US	MedSAM	internal_US_Nerve_Tumor_test_0043	0.864435	0.945515
Nerve Tumor US	MedSAM	internal_US_Nerve_Tumor_test_0201	0.882823	0.96679
Nerve Tumor US	MedSAM	internal_US_Nerve_Tumor_test_0196	0.901297	0.974399
Nerve Tumor US	MedSAM	internal_US_Nerve_Tumor_test_0069	0.907029	0.987249
Nerve Tumor US	MedSAM	internal_US_Nerve_Tumor_test_0116	0.945317	0.993026
Nerve Tumor US	MedSAM	internal_US_Nerve_Tumor_test_0165	0.914369	0.986203
Nerve Tumor US	MedSAM	internal_US_Nerve_Tumor_test_0159	0.915264	0.986539
Nerve Tumor US	MedSAM	internal_US_Nerve_Tumor_test_0071	0.928009	0.98182
Nerve Tumor US	MedSAM	internal_US_Nerve_Tumor_test_0131	0.887072	0.959935
Nerve Tumor US	MedSAM	internal_US_Nerve_Tumor_test_0132	0.909461	0.98272
Nerve Tumor US	MedSAM	internal_US_Nerve_Tumor_test_0129	0.901089	0.974156
Nerve Tumor US	MedSAM	internal_US_Nerve_Tumor_test_0149	0.924877	0.983947
Nerve Tumor US	MedSAM	internal_US_Nerve_Tumor_test_0108	0.903012	0.969795
Nerve Tumor US	MedSAM	internal_US_Nerve_Tumor_test_0044	0.873749	0.954224
Nerve Tumor US	MedSAM	internal_US_Nerve_Tumor_test_0225	0.763432	0.882301
Nerve Tumor US	MedSAM	internal_US_Nerve_Tumor_test_0059	0.906136	0.971821
Nerve Tumor US	MedSAM	internal_US_Nerve_Tumor_test_0197	0.903751	0.974332
Nerve Tumor US	MedSAM	internal_US_Nerve_Tumor_test_0042	0.827566	0.916572
Nerve Tumor US	MedSAM	internal_US_Nerve_Tumor_test_0139	0.916249	0.984583
Nerve Tumor US	MedSAM	internal_US_Nerve_Tumor_test_0017	0.905832	0.973343
Nerve Tumor US	MedSAM	internal_US_Nerve_Tumor_test_0089	0.911105	0.978661
Nerve Tumor US	MedSAM	internal_US_Nerve_Tumor_test_0112	0.875151	0.935376
Nerve Tumor US	MedSAM	internal_US_Nerve_Tumor_test_0037	0.883208	0.968052
Nerve Tumor US	MedSAM	internal_US_Nerve_Tumor_test_0162	0.84598	0.93747
Nerve Tumor US	MedSAM	internal_US_Nerve_Tumor_test_0183	0.893347	0.971945
Nerve Tumor US	MedSAM	internal_US_Nerve_Tumor_test_0086	0.913881	0.975707
Nerve Tumor US	MedSAM	internal_US_Nerve_Tumor_test_0208	0.815976	0.940127
Nerve Tumor US	MedSAM	internal_US_Nerve_Tumor_test_0170	0.949847	0.997077
Nerve Tumor US	MedSAM	internal_US_Nerve_Tumor_test_0217	0.91604	0.978636
Nerve Tumor US	MedSAM	internal_US_Nerve_Tumor_test_0030	0.93933	0.98503
Nerve Tumor US	MedSAM	internal_US_Nerve_Tumor_test_0092	0.921474	0.983663
Nerve Tumor US	MedSAM	internal_US_Nerve_Tumor_test_0018	0.901948	0.989856
Nerve Tumor US	MedSAM	internal_US_Nerve_Tumor_test_0053	0.894265	0.957348
Nerve Tumor US	MedSAM	internal_US_Nerve_Tumor_test_0187	0.9259	0.977048
Nerve Tumor US	MedSAM	internal_US_Nerve_Tumor_test_0147	0.906949	0.982659
Nerve Tumor US	MedSAM	internal_US_Nerve_Tumor_test_0182	0.890967	0.960341
Nerve Tumor US	MedSAM	internal_US_Nerve_Tumor_test_0041	0.85273	0.95611
Nerve Tumor US	MedSAM	internal_US_Nerve_Tumor_test_0016	0.934957	0.982676
Nerve Tumor US	MedSAM	internal_US_Nerve_Tumor_test_0026	0.953608	0.998285
Nerve Tumor US	MedSAM	internal_US_Nerve_Tumor_test_0164	0.940274	0.991348
Nerve Tumor US	MedSAM	internal_US_Nerve_Tumor_test_0007	0.914948	0.987752
Nerve Tumor US	MedSAM	internal_US_Nerve_Tumor_test_0192	0.913608	0.977473
Nerve Tumor US	MedSAM	internal_US_Nerve_Tumor_test_0106	0.923342	0.976362
Nerve Tumor US	MedSAM	internal_US_Nerve_Tumor_test_0048	0.914872	0.974906
Nerve Tumor US	MedSAM	internal_US_Nerve_Tumor_test_0098	0.866303	0.94242
Nerve Tumor US	MedSAM	internal_US_Nerve_Tumor_test_0204	0.959745	0.998348
Nerve Tumor US	MedSAM	internal_US_Nerve_Tumor_test_0134	0.905717	0.982128
Nerve Tumor US	MedSAM	internal_US_Nerve_Tumor_test_0087	0.909634	0.982788
Nerve Tumor US	MedSAM	internal_US_Nerve_Tumor_test_0001	0.91144	0.981559
Nerve Tumor US	MedSAM	internal_US_Nerve_Tumor_test_0209	0.916036	0.98134
Nerve Tumor US	MedSAM	internal_US_Nerve_Tumor_test_0028	0.922733	0.978056
Nerve Tumor US	MedSAM	internal_US_Nerve_Tumor_test_0176	0.914082	0.984389
Nerve Tumor US	MedSAM	internal_US_Nerve_Tumor_test_0150	0.841451	0.920316
Nerve Tumor US	MedSAM	internal_US_Nerve_Tumor_test_0083	0.914717	0.976738
Nerve Tumor US	MedSAM	internal_US_Nerve_Tumor_test_0212	0.839309	0.936569
Nerve Tumor US	MedSAM	internal_US_Nerve_Tumor_test_0111	0.942832	0.995642
Nerve Tumor US	MedSAM	internal_US_Nerve_Tumor_test_0064	0.914807	0.978596
Nerve Tumor US	MedSAM	internal_US_Nerve_Tumor_test_0013	0.940316	0.992722
Nerve Tumor US	MedSAM	internal_US_Nerve_Tumor_test_0163	0.912555	0.977011
Nerve Tumor US	MedSAM	internal_US_Nerve_Tumor_test_0156	0.916346	0.98582
Nerve Tumor US	MedSAM	internal_US_Nerve_Tumor_test_0138	0.918043	0.986982
Nerve Tumor US	MedSAM	internal_US_Nerve_Tumor_test_0068	0.901933	0.968804
Nerve Tumor US	MedSAM	internal_US_Nerve_Tumor_test_0095	0.894989	0.978545
Nerve Tumor US	MedSAM	internal_US_Nerve_Tumor_test_0056	0.911304	0.970331
Nerve Tumor US	MedSAM	internal_US_Nerve_Tumor_test_0105	0.936715	0.989334
Nerve Tumor US	MedSAM	internal_US_Nerve_Tumor_test_0230	0.909311	0.973443
Nerve Tumor US	MedSAM	internal_US_Nerve_Tumor_test_0198	0.897117	0.976083
Nerve Tumor US	MedSAM	internal_US_Nerve_Tumor_test_0228	0.881614	0.973242
Nerve Tumor US	MedSAM	internal_US_Nerve_Tumor_test_0195	0.931628	0.99467
Nerve Tumor US	MedSAM	internal_US_Nerve_Tumor_test_0103	0.912479	0.963024
Nerve Tumor US	MedSAM	internal_US_Nerve_Tumor_test_0090	0.753816	0.860106
Nerve Tumor US	MedSAM	internal_US_Nerve_Tumor_test_0211	0.938163	0.9862
Nerve Tumor US	MedSAM	internal_US_Nerve_Tumor_test_0227	0.917394	0.983936
Nerve Tumor US	MedSAM	internal_US_Nerve_Tumor_test_0213	0.909393	0.973557
Nerve Tumor US	MedSAM	internal_US_Nerve_Tumor_test_0133	0.945415	0.994616
Nerve Tumor US	MedSAM	internal_US_Nerve_Tumor_test_0117	0.898613	0.982332
Nerve Tumor US	MedSAM	internal_US_Nerve_Tumor_test_0158	0.931161	0.994745
Nerve Tumor US	MedSAM	internal_US_Nerve_Tumor_test_0032	0.890226	0.964419
Nerve Tumor US	MedSAM	internal_US_Nerve_Tumor_test_0091	0.912139	0.978215
Nerve Tumor US	MedSAM	internal_US_Nerve_Tumor_test_0077	0.882425	0.945787
Nerve Tumor US	MedSAM	internal_US_Nerve_Tumor_test_0199	0.914829	0.986576
Nerve Tumor US	MedSAM	internal_US_Nerve_Tumor_test_0023	0.914251	0.972486
Nerve Tumor US	MedSAM	internal_US_Nerve_Tumor_test_0003	0.903798	0.967955
Nerve Tumor US	MedSAM	internal_US_Nerve_Tumor_test_0110	0.885167	0.961667
Nerve Tumor US	MedSAM	internal_US_Nerve_Tumor_test_0084	0.916858	0.981745
Nerve Tumor US	MedSAM	internal_US_Nerve_Tumor_test_0169	0.93863	0.993617
Nerve Tumor US	MedSAM	internal_US_Nerve_Tumor_test_0175	0.92979	0.989329
Nerve Tumor US	MedSAM	internal_US_Nerve_Tumor_test_0021	0.898906	0.971815
Nerve Tumor US	MedSAM	internal_US_Nerve_Tumor_test_0221	0.83342	0.916363
Nerve Tumor US	MedSAM	internal_US_Nerve_Tumor_test_0157	0.921572	0.979972
Nerve Tumor US	MedSAM	internal_US_Nerve_Tumor_test_0094	0.852363	0.939235
Nerve Tumor US	MedSAM	internal_US_Nerve_Tumor_test_0168	0.916918	0.977875
Nerve Tumor US	MedSAM	internal_US_Nerve_Tumor_test_0218	0.929618	0.988112
Nerve Tumor US	MedSAM	internal_US_Nerve_Tumor_test_0036	0.857921	0.93088
Nerve Tumor US	MedSAM	internal_US_Nerve_Tumor_test_0120	0.939897	0.997592

## Sheet: Table S10 Figure S11
task	modality	case	dsc	nsd	method
Left Kidney T2	MR	external_MR_Left_Kidney_T2_test_0012	0.92724	0.99941	U-Net specialist
Left Kidney T2	MR	external_MR_Left_Kidney_T2_test_0010	0.914853	0.952874	U-Net specialist
Left Kidney T2	MR	external_MR_Left_Kidney_T2_test_0019	0.940162	0.998911	U-Net specialist
Left Kidney T2	MR	external_MR_Left_Kidney_T2_test_0016	0.930404	0.986142	U-Net specialist
Left Kidney T2	MR	external_MR_Left_Kidney_T2_test_0005	0.946169	0.973892	U-Net specialist
Left Kidney T2	MR	external_MR_Left_Kidney_T2_test_0015	0.93198	0.992219	U-Net specialist
Left Kidney T2	MR	external_MR_Left_Kidney_T2_test_0014	0.919046	0.988427	U-Net specialist
Left Kidney T2	MR	external_MR_Left_Kidney_T2_test_0003	0.949381	0.998815	U-Net specialist
Spleen T2	MR	external_MR_Spleen_T2_test_0005	0.953972	1	U-Net specialist
Left Kidney T2	MR	external_MR_Left_Kidney_T2_test_0013	0.959097	0.991949	U-Net specialist
Spleen T2	MR	external_MR_Spleen_T2_test_0000	0.949708	0.997371	U-Net specialist
Left Kidney T2	MR	external_MR_Left_Kidney_T2_test_0011	0.895431	0.949463	U-Net specialist
Spleen T2	MR	external_MR_Spleen_T2_test_0014	0.954901	1	U-Net specialist
Right Kidney T2	MR	external_MR_Right_Kidney_T2_test_0015	0.957585	0.993737	U-Net specialist
Right Kidney T2	MR	external_MR_Right_Kidney_T2_test_0003	0.946479	0.994976	U-Net specialist
Spleen T2	MR	external_MR_Spleen_T2_test_0015	0.93428	0.997659	U-Net specialist
Right Kidney T2	MR	external_MR_Right_Kidney_T2_test_0017	0.952465	0.975856	U-Net specialist
Spleen T2	MR	external_MR_Spleen_T2_test_0012	0.948355	0.999743	U-Net specialist
Right Kidney T2	MR	external_MR_Right_Kidney_T2_test_0018	0.947224	0.99174	U-Net specialist
Right Kidney T2	MR	external_MR_Right_Kidney_T2_test_0016	0.919383	0.984963	U-Net specialist
Left Kidney T2	MR	external_MR_Left_Kidney_T2_test_0002	0.947792	0.976769	U-Net specialist
Left Kidney T2	MR	external_MR_Left_Kidney_T2_test_0004	0.890868	0.953242	U-Net specialist
Spleen T2	MR	external_MR_Spleen_T2_test_0003	0.933265	0.992018	U-Net specialist
Spleen T2	MR	external_MR_Spleen_T2_test_0007	0.909077	0.986415	U-Net specialist
Spleen T2	MR	external_MR_Spleen_T2_test_0018	0.937536	0.949954	U-Net specialist
Left Kidney T2	MR	external_MR_Left_Kidney_T2_test_0009	0.923916	0.948865	U-Net specialist
Right Kidney T2	MR	external_MR_Right_Kidney_T2_test_0010	0.915416	0.986228	U-Net specialist
Right Kidney T2	MR	external_MR_Right_Kidney_T2_test_0000	0.948736	0.978452	U-Net specialist
Left Kidney T2	MR	external_MR_Left_Kidney_T2_test_0001	0.940013	0.968364	U-Net specialist
Right Kidney T2	MR	external_MR_Right_Kidney_T2_test_0005	0.947588	0.989508	U-Net specialist
Right Kidney T2	MR	external_MR_Right_Kidney_T2_test_0013	0.9409	0.982758	U-Net specialist
Right Kidney T2	MR	external_MR_Right_Kidney_T2_test_0002	0.952335	0.987582	U-Net specialist
Left Kidney T2	MR	external_MR_Left_Kidney_T2_test_0017	0.95241	0.995905	U-Net specialist
Spleen T2	MR	external_MR_Spleen_T2_test_0013	0.963653	0.999843	U-Net specialist
Left Kidney T2	MR	external_MR_Left_Kidney_T2_test_0007	0.955391	0.97508	U-Net specialist
Spleen T2	MR	external_MR_Spleen_T2_test_0009	0.944788	0.987505	U-Net specialist
Spleen T2	MR	external_MR_Spleen_T2_test_0019	0.95939	0.999087	U-Net specialist
Left Kidney T2	MR	external_MR_Left_Kidney_T2_test_0000	0.951074	0.981303	U-Net specialist
Right Kidney T2	MR	external_MR_Right_Kidney_T2_test_0012	0.923077	0.995018	U-Net specialist
Right Kidney T2	MR	external_MR_Right_Kidney_T2_test_0007	0.973502	0.9998	U-Net specialist
Right Kidney T2	MR	external_MR_Right_Kidney_T2_test_0014	0.903185	0.995006	U-Net specialist
Right Kidney T2	MR	external_MR_Right_Kidney_T2_test_0004	0.911465	0.950742	U-Net specialist
Spleen T2	MR	external_MR_Spleen_T2_test_0011	0.966189	1	U-Net specialist
Spleen T2	MR	external_MR_Spleen_T2_test_0010	0.931948	0.999743	U-Net specialist
Spleen T2	MR	external_MR_Spleen_T2_test_0017	0.957489	0.998299	U-Net specialist
Spleen T2	MR	external_MR_Spleen_T2_test_0016	0.946503	0.998648	U-Net specialist
Right Kidney T2	MR	external_MR_Right_Kidney_T2_test_0019	0.962483	0.995033	U-Net specialist
Spleen T2	MR	external_MR_Spleen_T2_test_0004	0.964621	0.99993	U-Net specialist
Right Kidney T2	MR	external_MR_Right_Kidney_T2_test_0001	0.927722	0.976354	U-Net specialist
Spleen T2	MR	external_MR_Spleen_T2_test_0001	0.955326	0.99997	U-Net specialist
Left Kidney T2	MR	external_MR_Left_Kidney_T2_test_0018	0.960692	0.994397	U-Net specialist
Right Kidney T2	MR	external_MR_Right_Kidney_T2_test_0008	0.955339	0.999955	U-Net specialist
Left Kidney T2	MR	external_MR_Left_Kidney_T2_test_0008	0.954347	0.99088	U-Net specialist
Spleen T2	MR	external_MR_Spleen_T2_test_0002	0.970578	0.994566	U-Net specialist
Spleen T2	MR	external_MR_Spleen_T2_test_0008	0.950925	0.997071	U-Net specialist
Liver T2	MR	external_MR_Liver_T2_test_0019	0.954845	0.990473	U-Net specialist
Spleen T2	MR	external_MR_Spleen_T2_test_0006	0.945566	0.999978	U-Net specialist
Right Kidney T2	MR	external_MR_Right_Kidney_T2_test_0009	0.944073	0.96814	U-Net specialist
Left Kidney T2	MR	external_MR_Left_Kidney_T2_test_0006	0.943963	0.969115	U-Net specialist
Liver T2	MR	external_MR_Liver_T2_test_0014	0.942952	0.981839	U-Net specialist
Liver T2	MR	external_MR_Liver_T2_test_0017	0.949787	0.982693	U-Net specialist
Right Kidney T2	MR	external_MR_Right_Kidney_T2_test_0006	0.951937	0.995422	U-Net specialist
Right Kidney T2	MR	external_MR_Right_Kidney_T2_test_0011	0.882471	0.914525	U-Net specialist
Liver T2	MR	external_MR_Liver_T2_test_0012	0.94365	0.975014	U-Net specialist
Liver T2	MR	external_MR_Liver_T2_test_0010	0.948149	0.995142	U-Net specialist
Liver T2	MR	external_MR_Liver_T2_test_0018	0.966102	0.991317	U-Net specialist
Liver T2	MR	external_MR_Liver_T2_test_0005	0.942587	0.955885	U-Net specialist
Liver T2	MR	external_MR_Liver_T2_test_0011	0.96104	0.978395	U-Net specialist
Liver T2	MR	external_MR_Liver_T2_test_0001	0.955076	0.995017	U-Net specialist
Liver T2	MR	external_MR_Liver_T2_test_0013	0.960042	0.961961	U-Net specialist
Liver T2	MR	external_MR_Liver_T2_test_0000	0.966538	0.984792	U-Net specialist
Liver T2	MR	external_MR_Liver_T2_test_0003	0.949411	0.988183	U-Net specialist
Liver T2	MR	external_MR_Liver_T2_test_0015	0.950727	0.98445	U-Net specialist
Liver T2	MR	external_MR_Liver_T2_test_0008	0.953588	0.95646	U-Net specialist
Liver T2	MR	external_MR_Liver_T2_test_0007	0.849662	0.861459	U-Net specialist
Liver T2	MR	external_MR_Liver_T2_test_0016	0.930233	0.958845	U-Net specialist
Liver T2	MR	external_MR_Liver_T2_test_0002	0.947552	0.980443	U-Net specialist
Liver T2	MR	external_MR_Liver_T2_test_0009	0.948622	0.977108	U-Net specialist
Liver T2	MR	external_MR_Liver_T2_test_0006	0.936017	0.945829	U-Net specialist
Liver T2	MR	external_MR_Liver_T2_test_0004	0.95201	0.980892	U-Net specialist
Right Kidney T1-Inphase	MR	external_MR_Right_Kidney_T1-Inphase_test_0010	0.796585	0.953539	U-Net specialist
Left Kidney T1-Inphase	MR	external_MR_Left_Kidney_T1-Inphase_test_0019	0.859041	0.987307	U-Net specialist
Right Kidney T1-Inphase	MR	external_MR_Right_Kidney_T1-Inphase_test_0012	0.830956	0.934433	U-Net specialist
Right Kidney T1-Inphase	MR	external_MR_Right_Kidney_T1-Inphase_test_0019	0.855116	0.976729	U-Net specialist
Right Kidney T1-Inphase	MR	external_MR_Right_Kidney_T1-Inphase_test_0016	0.791781	0.840567	U-Net specialist
Left Kidney T1-Inphase	MR	external_MR_Left_Kidney_T1-Inphase_test_0011	0.841214	0.962856	U-Net specialist
Right Kidney T1-Inphase	MR	external_MR_Right_Kidney_T1-Inphase_test_0014	0.796742	0.882897	U-Net specialist
Left Kidney T1-Inphase	MR	external_MR_Left_Kidney_T1-Inphase_test_0010	0.788872	0.903198	U-Net specialist
Spleen T1-Inphase	MR	external_MR_Spleen_T1-Inphase_test_0010	0.854704	0.993987	U-Net specialist
Spleen T1-Inphase	MR	external_MR_Spleen_T1-Inphase_test_0000	0.866189	0.979128	U-Net specialist
Left Kidney T1-Inphase	MR	external_MR_Left_Kidney_T1-Inphase_test_0016	0.842881	0.885785	U-Net specialist
Right Kidney T1-Inphase	MR	external_MR_Right_Kidney_T1-Inphase_test_0011	0.822853	0.952553	U-Net specialist
Right Kidney T1-Inphase	MR	external_MR_Right_Kidney_T1-Inphase_test_0003	0.851651	0.96616	U-Net specialist
Left Kidney T1-Inphase	MR	external_MR_Left_Kidney_T1-Inphase_test_0012	0.816317	0.926501	U-Net specialist
Spleen T1-Inphase	MR	external_MR_Spleen_T1-Inphase_test_0014	0.925933	0.997596	U-Net specialist
Right Kidney T1-Inphase	MR	external_MR_Right_Kidney_T1-Inphase_test_0018	0.854069	0.971599	U-Net specialist
Left Kidney T1-Inphase	MR	external_MR_Left_Kidney_T1-Inphase_test_0014	0.853928	0.936446	U-Net specialist
Right Kidney T1-Inphase	MR	external_MR_Right_Kidney_T1-Inphase_test_0007	0.896526	0.996063	U-Net specialist
Left Kidney T1-Inphase	MR	external_MR_Left_Kidney_T1-Inphase_test_0003	0.919423	0.986545	U-Net specialist
Left Kidney T1-Inphase	MR	external_MR_Left_Kidney_T1-Inphase_test_0007	0.915893	0.971356	U-Net specialist
Right Kidney T1-Inphase	MR	external_MR_Right_Kidney_T1-Inphase_test_0005	0.82405	0.907519	U-Net specialist
Spleen T1-Inphase	MR	external_MR_Spleen_T1-Inphase_test_0005	0.867126	0.982037	U-Net specialist
Right Kidney T1-Inphase	MR	external_MR_Right_Kidney_T1-Inphase_test_0015	0.836306	0.945408	U-Net specialist
Left Kidney T1-Inphase	MR	external_MR_Left_Kidney_T1-Inphase_test_0005	0.816197	0.864537	U-Net specialist
Left Kidney T1-Inphase	MR	external_MR_Left_Kidney_T1-Inphase_test_0017	0.904611	0.986222	U-Net specialist
Right Kidney T1-Inphase	MR	external_MR_Right_Kidney_T1-Inphase_test_0009	0.889506	0.969715	U-Net specialist
Spleen T1-Inphase	MR	external_MR_Spleen_T1-Inphase_test_0001	0.876469	0.91735	U-Net specialist
Left Kidney T1-Inphase	MR	external_MR_Left_Kidney_T1-Inphase_test_0001	0.898128	0.962271	U-Net specialist
Liver T1-Inphase	MR	external_MR_Liver_T1-Inphase_test_0014	0.936404	0.97691	U-Net specialist
Right Kidney T1-Inphase	MR	external_MR_Right_Kidney_T1-Inphase_test_0013	0.870033	0.981627	U-Net specialist
Right Kidney T1-Inphase	MR	external_MR_Right_Kidney_T1-Inphase_test_0008	0.90635	0.989884	U-Net specialist
Spleen T1-Inphase	MR	external_MR_Spleen_T1-Inphase_test_0012	0.886226	0.971933	U-Net specialist
Right Kidney T1-Inphase	MR	external_MR_Right_Kidney_T1-Inphase_test_0001	0.883632	0.977073	U-Net specialist
Spleen T1-Inphase	MR	external_MR_Spleen_T1-Inphase_test_0016	0.823089	0.849202	U-Net specialist
Left Kidney T1-Inphase	MR	external_MR_Left_Kidney_T1-Inphase_test_0018	0.868982	0.981814	U-Net specialist
Left Kidney T1-Inphase	MR	external_MR_Left_Kidney_T1-Inphase_test_0008	0.911002	0.985362	U-Net specialist
Right Kidney T1-Inphase	MR	external_MR_Right_Kidney_T1-Inphase_test_0017	0.888879	0.970411	U-Net specialist
Spleen T1-Inphase	MR	external_MR_Spleen_T1-Inphase_test_0017	0.903755	0.985778	U-Net specialist
Spleen T1-Inphase	MR	external_MR_Spleen_T1-Inphase_test_0013	0.901836	0.979669	U-Net specialist
Spleen T1-Inphase	MR	external_MR_Spleen_T1-Inphase_test_0003	0.895457	0.981345	U-Net specialist
Left Kidney T1-Inphase	MR	external_MR_Left_Kidney_T1-Inphase_test_0009	0.910509	0.954485	U-Net specialist
Right Kidney T1-Inphase	MR	external_MR_Right_Kidney_T1-Inphase_test_0000	0.829567	0.900725	U-Net specialist
Spleen T1-Inphase	MR	external_MR_Spleen_T1-Inphase_test_0018	0.770228	0.872424	U-Net specialist
Spleen T1-Inphase	MR	external_MR_Spleen_T1-Inphase_test_0015	0.875866	0.935512	U-Net specialist
Spleen T1-Inphase	MR	external_MR_Spleen_T1-Inphase_test_0007	0.90039	0.95479	U-Net specialist
Spleen T1-Inphase	MR	external_MR_Spleen_T1-Inphase_test_0011	0.851699	0.979025	U-Net specialist
Spleen T1-Inphase	MR	external_MR_Spleen_T1-Inphase_test_0008	0.86729	0.925175	U-Net specialist
Left Kidney T1-Inphase	MR	external_MR_Left_Kidney_T1-Inphase_test_0013	0.902034	0.987306	U-Net specialist
Left Kidney T1-Inphase	MR	external_MR_Left_Kidney_T1-Inphase_test_0000	0.851509	0.940822	U-Net specialist
Spleen T1-Inphase	MR	external_MR_Spleen_T1-Inphase_test_0019	0.898067	0.95091	U-Net specialist
Right Kidney T1-Inphase	MR	external_MR_Right_Kidney_T1-Inphase_test_0004	0.851353	0.917732	U-Net specialist
Right Kidney T1-Inphase	MR	external_MR_Right_Kidney_T1-Inphase_test_0002	0.905706	0.981419	U-Net specialist
Left Kidney T1-Inphase	MR	external_MR_Left_Kidney_T1-Inphase_test_0002	0.890258	0.972257	U-Net specialist
Spleen T1-Inphase	MR	external_MR_Spleen_T1-Inphase_test_0006	0.863844	0.933919	U-Net specialist
Right Kidney T1-Inphase	MR	external_MR_Right_Kidney_T1-Inphase_test_0006	0.913752	0.99404	U-Net specialist
Liver T1-Inphase	MR	external_MR_Liver_T1-Inphase_test_0010	0.924892	0.988445	U-Net specialist
Left Kidney T1-Inphase	MR	external_MR_Left_Kidney_T1-Inphase_test_0015	0.815861	0.893031	U-Net specialist
Left Kidney T1-Inphase	MR	external_MR_Left_Kidney_T1-Inphase_test_0006	0.918991	0.986785	U-Net specialist
Left Kidney T1-Inphase	MR	external_MR_Left_Kidney_T1-Inphase_test_0004	0.891159	0.979478	U-Net specialist
Liver T1-Inphase	MR	external_MR_Liver_T1-Inphase_test_0012	0.923079	0.950873	U-Net specialist
Spleen T1-Inphase	MR	external_MR_Spleen_T1-Inphase_test_0009	0.927585	0.975172	U-Net specialist
Spleen T1-Inphase	MR	external_MR_Spleen_T1-Inphase_test_0002	0.937645	0.971691	U-Net specialist
Liver T1-Inphase	MR	external_MR_Liver_T1-Inphase_test_0016	0.927335	0.975476	U-Net specialist
Liver T1-Inphase	MR	external_MR_Liver_T1-Inphase_test_0005	0.894728	0.854065	U-Net specialist
Liver T1-Inphase	MR	external_MR_Liver_T1-Inphase_test_0019	0.926056	0.978912	U-Net specialist
Spleen T1-Inphase	MR	external_MR_Spleen_T1-Inphase_test_0004	0.934021	0.976003	U-Net specialist
Liver T1-Inphase	MR	external_MR_Liver_T1-Inphase_test_0011	0.897845	0.914247	U-Net specialist
Liver T1-Inphase	MR	external_MR_Liver_T1-Inphase_test_0009	0.947837	0.989465	U-Net specialist
Liver T1-Inphase	MR	external_MR_Liver_T1-Inphase_test_0006	0.921697	0.953426	U-Net specialist
Liver T1-Inphase	MR	external_MR_Liver_T1-Inphase_test_0015	0.921197	0.928945	U-Net specialist
Liver T1-Inphase	MR	external_MR_Liver_T1-Inphase_test_0007	0.939416	0.974784	U-Net specialist
Liver T1-Inphase	MR	external_MR_Liver_T1-Inphase_test_0003	0.925483	0.928619	U-Net specialist
Liver T1-Inphase	MR	external_MR_Liver_T1-Inphase_test_0000	0.943732	0.960832	U-Net specialist
Liver T1-Inphase	MR	external_MR_Liver_T1-Inphase_test_0018	0.940235	0.971545	U-Net specialist
Liver T1-Inphase	MR	external_MR_Liver_T1-Inphase_test_0008	0.944631	0.964803	U-Net specialist
Liver T1-Inphase	MR	external_MR_Liver_T1-Inphase_test_0002	0.885728	0.868911	U-Net specialist
Liver T1-Inphase	MR	external_MR_Liver_T1-Inphase_test_0017	0.912581	0.943445	U-Net specialist
Liver T1-Inphase	MR	external_MR_Liver_T1-Inphase_test_0001	0.946218	0.975367	U-Net specialist
Liver T1-Inphase	MR	external_MR_Liver_T1-Inphase_test_0013	0.926458	0.861812	U-Net specialist
Liver T1-Inphase	MR	external_MR_Liver_T1-Inphase_test_0004	0.934319	0.949626	U-Net specialist
Eye R	MR	external_MR_Eye_R_test_0038	0.904369	0.957238	U-Net specialist
Eye R	MR	external_MR_Eye_R_test_0028	0.914086	0.980373	U-Net specialist
Eye R	MR	external_MR_Eye_R_test_0017	0.838057	0.870023	U-Net specialist
Eye R	MR	external_MR_Eye_R_test_0014	0.806073	0.763791	U-Net specialist
Eye R	MR	external_MR_Eye_R_test_0030	0.84271	0.812303	U-Net specialist
Eye R	MR	external_MR_Eye_R_test_0018	0.915294	0.995391	U-Net specialist
Eye R	MR	external_MR_Eye_R_test_0044	0.911029	0.978241	U-Net specialist
Eye R	MR	external_MR_Eye_R_test_0051	0.83829	0.849922	U-Net specialist
Eye R	MR	external_MR_Eye_R_test_0002	0.82243	0.845271	U-Net specialist
Eye R	MR	external_MR_Eye_R_test_0027	0.794325	0.784168	U-Net specialist
Eye R	MR	external_MR_Eye_R_test_0050	0.812618	0.733409	U-Net specialist
Eye R	MR	external_MR_Eye_R_test_0041	0.854584	0.814719	U-Net specialist
Eye R	MR	external_MR_Eye_R_test_0052	0.884723	0.967139	U-Net specialist
Eye R	MR	external_MR_Eye_R_test_0049	0.776826	0.723765	U-Net specialist
Brainstem	MR	external_MR_Brainstem_test_0014	0.864339	0.853823	U-Net specialist
Eye R	MR	external_MR_Eye_R_test_0034	0.893557	0.97907	U-Net specialist
Brainstem	MR	external_MR_Brainstem_test_0034	0.901707	0.981104	U-Net specialist
Eye R	MR	external_MR_Eye_R_test_0046	0.891177	0.977605	U-Net specialist
Eye R	MR	external_MR_Eye_R_test_0039	0.904502	0.956386	U-Net specialist
Brainstem	MR	external_MR_Brainstem_test_0027	0.881091	0.892479	U-Net specialist
Brainstem	MR	external_MR_Brainstem_test_0054	0.93212	0.99234	U-Net specialist
Eye R	MR	external_MR_Eye_R_test_0015	0.894537	0.942279	U-Net specialist
Brainstem	MR	external_MR_Brainstem_test_0015	0.915181	0.940355	U-Net specialist
Brainstem	MR	external_MR_Brainstem_test_0051	0.864399	0.813105	U-Net specialist
Eye R	MR	external_MR_Eye_R_test_0054	0.930407	0.984029	U-Net specialist
Brainstem	MR	external_MR_Brainstem_test_0052	0.842727	0.815058	U-Net specialist
Eye R	MR	external_MR_Eye_R_test_0048	0.915136	0.996527	U-Net specialist
Brainstem	MR	external_MR_Brainstem_test_0030	0.851682	0.820199	U-Net specialist
Brainstem	MR	external_MR_Brainstem_test_0002	0.890385	0.893902	U-Net specialist
Brainstem	MR	external_MR_Brainstem_test_0018	0.908915	0.945721	U-Net specialist
Brainstem	MR	external_MR_Brainstem_test_0045	0.927784	0.972731	U-Net specialist
Brainstem	MR	external_MR_Brainstem_test_0046	0.912035	0.98266	U-Net specialist
Eye R	MR	external_MR_Eye_R_test_0000	0.871531	0.90535	U-Net specialist
Eye R	MR	external_MR_Eye_R_test_0007	0.887807	0.988783	U-Net specialist
Brainstem	MR	external_MR_Brainstem_test_0039	0.896986	0.915107	U-Net specialist
Eye R	MR	external_MR_Eye_R_test_0021	0.906352	0.972538	U-Net specialist
Eye R	MR	external_MR_Eye_R_test_0053	0.876023	0.969847	U-Net specialist
Eye R	MR	external_MR_Eye_R_test_0013	0.872292	0.974126	U-Net specialist
Eye R	MR	external_MR_Eye_R_test_0006	0.893648	0.985885	U-Net specialist
Eye R	MR	external_MR_Eye_R_test_0022	0.922382	0.96119	U-Net specialist
Brainstem	MR	external_MR_Brainstem_test_0038	0.921242	0.95777	U-Net specialist
Brainstem	MR	external_MR_Brainstem_test_0028	0.893438	0.943418	U-Net specialist
Brainstem	MR	external_MR_Brainstem_test_0050	0.838542	0.766116	U-Net specialist
Brainstem	MR	external_MR_Brainstem_test_0026	0.907672	0.903015	U-Net specialist
Brainstem	MR	external_MR_Brainstem_test_0041	0.887174	0.88126	U-Net specialist
Brainstem	MR	external_MR_Brainstem_test_0017	0.886088	0.907091	U-Net specialist
Brainstem	MR	external_MR_Brainstem_test_0049	0.894897	0.882948	U-Net specialist
Eye R	MR	external_MR_Eye_R_test_0047	0.9038	0.992821	U-Net specialist
Brainstem	MR	external_MR_Brainstem_test_0044	0.895978	0.936377	U-Net specialist
Eye R	MR	external_MR_Eye_R_test_0020	0.925453	0.985497	U-Net specialist
Eye R	MR	external_MR_Eye_R_test_0045	0.915138	0.991049	U-Net specialist
Eye R	MR	external_MR_Eye_R_test_0001	0.913536	0.990351	U-Net specialist
Brainstem	MR	external_MR_Brainstem_test_0007	0.883939	0.906154	U-Net specialist
Eye R	MR	external_MR_Eye_R_test_0004	0.887385	0.925052	U-Net specialist
Eye R	MR	external_MR_Eye_R_test_0025	0.881694	0.956085	U-Net specialist
Eye R	MR	external_MR_Eye_R_test_0003	0.909712	0.994947	U-Net specialist
Eye L	MR	external_MR_Eye_L_test_0002	0.82852	0.859419	U-Net specialist
Eye R	MR	external_MR_Eye_R_test_0043	0.840247	0.861238	U-Net specialist
Eye R	MR	external_MR_Eye_R_test_0037	0.875	0.932018	U-Net specialist
Eye L	MR	external_MR_Eye_L_test_0014	0.777547	0.760893	U-Net specialist
Eye R	MR	external_MR_Eye_R_test_0029	0.89696	0.937463	U-Net specialist
Brainstem	MR	external_MR_Brainstem_test_0013	0.912923	0.95998	U-Net specialist
Eye R	MR	external_MR_Eye_R_test_0005	0.892276	0.971858	U-Net specialist
Eye R	MR	external_MR_Eye_R_test_0035	0.919025	0.991374	U-Net specialist
Eye R	MR	external_MR_Eye_R_test_0031	0.905151	0.985323	U-Net specialist
Brainstem	MR	external_MR_Brainstem_test_0000	0.853848	0.873086	U-Net specialist
Eye L	MR	external_MR_Eye_L_test_0054	0.929929	0.997898	U-Net specialist
Eye R	MR	external_MR_Eye_R_test_0019	0.88381	0.915906	U-Net specialist
Eye R	MR	external_MR_Eye_R_test_0023	0.877813	0.971843	U-Net specialist
Eye L	MR	external_MR_Eye_L_test_0015	0.92556	0.992355	U-Net specialist
Eye L	MR	external_MR_Eye_L_test_0052	0.906754	0.994322	U-Net specialist
Eye L	MR	external_MR_Eye_L_test_0034	0.906475	0.985038	U-Net specialist
Eye R	MR	external_MR_Eye_R_test_0036	0.888437	0.931587	U-Net specialist
Brainstem	MR	external_MR_Brainstem_test_0022	0.903061	0.949721	U-Net specialist
Eye R	MR	external_MR_Eye_R_test_0032	0.89573	0.969499	U-Net specialist
Eye R	MR	external_MR_Eye_R_test_0026	0.906977	0.964581	U-Net specialist
Eye L	MR	external_MR_Eye_L_test_0038	0.888868	0.952433	U-Net specialist
Eye R	MR	external_MR_Eye_R_test_0008	0.917992	0.986799	U-Net specialist
Brainstem	MR	external_MR_Brainstem_test_0042	0.894447	0.855199	U-Net specialist
Eye R	MR	external_MR_Eye_R_test_0033	0.865815	0.98135	U-Net specialist
Eye L	MR	external_MR_Eye_L_test_0018	0.896947	0.94681	U-Net specialist
Eye L	MR	external_MR_Eye_L_test_0053	0.897987	0.988838	U-Net specialist
Eye L	MR	external_MR_Eye_L_test_0027	0.774389	0.723268	U-Net specialist
Eye L	MR	external_MR_Eye_L_test_0051	0.833186	0.835548	U-Net specialist
Brainstem	MR	external_MR_Brainstem_test_0008	0.889914	0.909037	U-Net specialist
Eye L	MR	external_MR_Eye_L_test_0030	0.850106	0.825248	U-Net specialist
Eye L	MR	external_MR_Eye_L_test_0050	0.771596	0.560796	U-Net specialist
Eye L	MR	external_MR_Eye_L_test_0041	0.802197	0.656366	U-Net specialist
Eye R	MR	external_MR_Eye_R_test_0016	0.904357	0.987721	U-Net specialist
Eye R	MR	external_MR_Eye_R_test_0011	0.930672	0.998537	U-Net specialist
Brainstem	MR	external_MR_Brainstem_test_0019	0.900869	0.930814	U-Net specialist
Eye R	MR	external_MR_Eye_R_test_0024	0.894985	0.938012	U-Net specialist
Brainstem	MR	external_MR_Brainstem_test_0020	0.898619	0.911151	U-Net specialist
Eye L	MR	external_MR_Eye_L_test_0039	0.855642	0.861758	U-Net specialist
Eye R	MR	external_MR_Eye_R_test_0042	0.892607	0.92912	U-Net specialist
Brainstem	MR	external_MR_Brainstem_test_0029	0.892633	0.910168	U-Net specialist
Eye L	MR	external_MR_Eye_L_test_0044	0.915352	0.987523	U-Net specialist
Brainstem	MR	external_MR_Brainstem_test_0053	0.878782	0.846189	U-Net specialist
Brainstem	MR	external_MR_Brainstem_test_0003	0.89975	0.949896	U-Net specialist
Eye L	MR	external_MR_Eye_L_test_0017	0.854316	0.852695	U-Net specialist
Eye L	MR	external_MR_Eye_L_test_0046	0.890802	0.975577	U-Net specialist
Brainstem	MR	external_MR_Brainstem_test_0009	0.866887	0.786517	U-Net specialist
Brainstem	MR	external_MR_Brainstem_test_0035	0.891894	0.913344	U-Net specialist
Eye L	MR	external_MR_Eye_L_test_0023	0.896815	0.982817	U-Net specialist
Eye L	MR	external_MR_Eye_L_test_0049	0.798686	0.778209	U-Net specialist
Eye R	MR	external_MR_Eye_R_test_0040	0.896993	0.925393	U-Net specialist
Brainstem	MR	external_MR_Brainstem_test_0037	0.929923	0.977777	U-Net specialist
Brainstem	MR	external_MR_Brainstem_test_0011	0.90773	0.92829	U-Net specialist
Eye L	MR	external_MR_Eye_L_test_0028	0.909794	0.976701	U-Net specialist
Brainstem	MR	external_MR_Brainstem_test_0001	0.829592	0.839658	U-Net specialist
Eye L	MR	external_MR_Eye_L_test_0031	0.903534	0.999141	U-Net specialist
Eye L	MR	external_MR_Eye_L_test_0045	0.9036	0.996281	U-Net specialist
Brainstem	MR	external_MR_Brainstem_test_0010	0.90001	0.905881	U-Net specialist
Brainstem	MR	external_MR_Brainstem_test_0031	0.862019	0.905196	U-Net specialist
Brainstem	MR	external_MR_Brainstem_test_0012	0.889478	0.939859	U-Net specialist
Eye L	MR	external_MR_Eye_L_test_0000	0.918269	0.989204	U-Net specialist
Eye R	MR	external_MR_Eye_R_test_0009	0.877517	0.918182	U-Net specialist
Eye L	MR	external_MR_Eye_L_test_0005	0.885884	0.974334	U-Net specialist
Eye R	MR	external_MR_Eye_R_test_0012	0.88809	0.96119	U-Net specialist
Eye L	MR	external_MR_Eye_L_test_0011	0.934988	0.995776	U-Net specialist
Brainstem	MR	external_MR_Brainstem_test_0006	0.898138	0.930562	U-Net specialist
Eye L	MR	external_MR_Eye_L_test_0001	0.912399	0.992687	U-Net specialist
Eye L	MR	external_MR_Eye_L_test_0021	0.907406	0.962424	U-Net specialist
Eye L	MR	external_MR_Eye_L_test_0013	0.863743	0.954527	U-Net specialist
Brainstem	MR	external_MR_Brainstem_test_0032	0.917195	0.954221	U-Net specialist
Eye L	MR	external_MR_Eye_L_test_0022	0.923205	0.967008	U-Net specialist
Brainstem	MR	external_MR_Brainstem_test_0023	0.79973	0.778214	U-Net specialist
Eye L	MR	external_MR_Eye_L_test_0042	0.890621	0.928654	U-Net specialist
Brainstem	MR	external_MR_Brainstem_test_0005	0.883425	0.929699	U-Net specialist
Eye L	MR	external_MR_Eye_L_test_0025	0.875378	0.95493	U-Net specialist
Eye L	MR	external_MR_Eye_L_test_0048	0.911248	0.997296	U-Net specialist
Eye L	MR	external_MR_Eye_L_test_0037	0.889513	0.949502	U-Net specialist
Eye L	MR	external_MR_Eye_L_test_0008	0.921957	0.991213	U-Net specialist
Eye L	MR	external_MR_Eye_L_test_0007	0.905308	0.999472	U-Net specialist
Eye L	MR	external_MR_Eye_L_test_0032	0.899872	0.97024	U-Net specialist
Brainstem	MR	external_MR_Brainstem_test_0016	0.905751	0.903936	U-Net specialist
Eye L	MR	external_MR_Eye_L_test_0006	0.894792	0.986103	U-Net specialist
Brainstem	MR	external_MR_Brainstem_test_0047	0.874298	0.863899	U-Net specialist
Eye L	MR	external_MR_Eye_L_test_0019	0.878883	0.906997	U-Net specialist
Eye L	MR	external_MR_Eye_L_test_0047	0.895815	0.986417	U-Net specialist
Brainstem	MR	external_MR_Brainstem_test_0033	0.825151	0.759104	U-Net specialist
Eye L	MR	external_MR_Eye_L_test_0029	0.916835	0.988343	U-Net specialist
Eye L	MR	external_MR_Eye_L_test_0035	0.923914	0.994368	U-Net specialist
Eye L	MR	external_MR_Eye_L_test_0016	0.898485	0.982919	U-Net specialist
Eye L	MR	external_MR_Eye_L_test_0024	0.885917	0.924911	U-Net specialist
Eye R	MR	external_MR_Eye_R_test_0010	0.87912	0.944953	U-Net specialist
Eye L	MR	external_MR_Eye_L_test_0003	0.902884	0.980906	U-Net specialist
Eye L	MR	external_MR_Eye_L_test_0026	0.897346	0.937714	U-Net specialist
Brainstem	MR	external_MR_Brainstem_test_0043	0.873832	0.829265	U-Net specialist
Eye L	MR	external_MR_Eye_L_test_0012	0.893507	0.95924	U-Net specialist
Eye L	MR	external_MR_Eye_L_test_0020	0.938587	0.998319	U-Net specialist
Brainstem	MR	external_MR_Brainstem_test_0048	0.862517	0.812259	U-Net specialist
Eye L	MR	external_MR_Eye_L_test_0009	0.882885	0.93649	U-Net specialist
Brainstem	MR	external_MR_Brainstem_test_0004	0.889615	0.868038	U-Net specialist
Eye L	MR	external_MR_Eye_L_test_0033	0.844566	0.90662	U-Net specialist
Eye L	MR	external_MR_Eye_L_test_0010	0.879009	0.945753	U-Net specialist
Brainstem	MR	external_MR_Brainstem_test_0021	0.850131	0.853057	U-Net specialist
Eye L	MR	external_MR_Eye_L_test_0004	0.891463	0.944891	U-Net specialist
Eye L	MR	external_MR_Eye_L_test_0043	0.837695	0.838502	U-Net specialist
Eye L	MR	external_MR_Eye_L_test_0036	0.892635	0.954691	U-Net specialist
Brainstem	MR	external_MR_Brainstem_test_0024	0.874408	0.85128	U-Net specialist
Brainstem	MR	external_MR_Brainstem_test_0025	0.825746	0.741938	U-Net specialist
Eye L	MR	external_MR_Eye_L_test_0040	0.895189	0.925368	U-Net specialist
Brainstem	MR	external_MR_Brainstem_test_0036	0.687549	0.607842	U-Net specialist
Brainstem	MR	external_MR_Brainstem_test_0040	0.860541	0.783364	U-Net specialist
Left ventricle cavity	MR	external_MR_Left_ventricle_cavity_test_0213	0.856629	0.867332	U-Net specialist
Left ventricle cavity	MR	external_MR_Left_ventricle_cavity_test_0123	0.816403	0.877849	U-Net specialist
Left ventricle cavity	MR	external_MR_Left_ventricle_cavity_test_0164	0.801004	0.857244	U-Net specialist
Left ventricle cavity	MR	external_MR_Left_ventricle_cavity_test_0101	0.880879	0.920966	U-Net specialist
Left ventricle cavity	MR	external_MR_Left_ventricle_cavity_test_0064	0.827115	0.886318	U-Net specialist
Left ventricle cavity	MR	external_MR_Left_ventricle_cavity_test_0157	0.737901	0.763759	U-Net specialist
Left ventricle cavity	MR	external_MR_Left_ventricle_cavity_test_0066	0.793401	0.892836	U-Net specialist
Left ventricle cavity	MR	external_MR_Left_ventricle_cavity_test_0294	0.788197	0.835677	U-Net specialist
Left ventricle cavity	MR	external_MR_Left_ventricle_cavity_test_0134	0.840878	0.84825	U-Net specialist
Left ventricle cavity	MR	external_MR_Left_ventricle_cavity_test_0156	0.875756	0.924518	U-Net specialist
Left ventricle cavity	MR	external_MR_Left_ventricle_cavity_test_0238	0.891106	0.890201	U-Net specialist
Left ventricle cavity	MR	external_MR_Left_ventricle_cavity_test_0235	0.898534	0.950467	U-Net specialist
Left ventricle cavity	MR	external_MR_Left_ventricle_cavity_test_0264	0.891087	0.890214	U-Net specialist
Left ventricle cavity	MR	external_MR_Left_ventricle_cavity_test_0198	0.887576	0.894355	U-Net specialist
Left ventricle cavity	MR	external_MR_Left_ventricle_cavity_test_0100	0.920921	0.948337	U-Net specialist
Left ventricle cavity	MR	external_MR_Left_ventricle_cavity_test_0115	0.869583	0.91183	U-Net specialist
Left ventricle cavity	MR	external_MR_Left_ventricle_cavity_test_0237	0.849637	0.863295	U-Net specialist
Left ventricle cavity	MR	external_MR_Left_ventricle_cavity_test_0085	0.862871	0.904645	U-Net specialist
Left ventricle cavity	MR	external_MR_Left_ventricle_cavity_test_0163	0.903526	0.948211	U-Net specialist
Left ventricle cavity	MR	external_MR_Left_ventricle_cavity_test_0138	0.92111	0.94505	U-Net specialist
Left ventricle cavity	MR	external_MR_Left_ventricle_cavity_test_0286	0.781578	0.815766	U-Net specialist
Left ventricle cavity	MR	external_MR_Left_ventricle_cavity_test_0177	0.901757	0.898325	U-Net specialist
Left ventricle cavity	MR	external_MR_Left_ventricle_cavity_test_0244	0.869312	0.781189	U-Net specialist
Left ventricle cavity	MR	external_MR_Left_ventricle_cavity_test_0285	0.876275	0.875747	U-Net specialist
Left ventricle cavity	MR	external_MR_Left_ventricle_cavity_test_0162	0.88007	0.925057	U-Net specialist
Left ventricle cavity	MR	external_MR_Left_ventricle_cavity_test_0057	0.843787	0.945215	U-Net specialist
Left ventricle cavity	MR	external_MR_Left_ventricle_cavity_test_0132	0.896491	0.908736	U-Net specialist
Left ventricle cavity	MR	external_MR_Left_ventricle_cavity_test_0159	0.818042	0.776624	U-Net specialist
Left ventricle cavity	MR	external_MR_Left_ventricle_cavity_test_0141	0.846911	0.915139	U-Net specialist
Left ventricle cavity	MR	external_MR_Left_ventricle_cavity_test_0075	0.830035	0.881991	U-Net specialist
Left ventricle cavity	MR	external_MR_Left_ventricle_cavity_test_0248	0.896323	0.873255	U-Net specialist
Left ventricle cavity	MR	external_MR_Left_ventricle_cavity_test_0277	0.764448	0.796108	U-Net specialist
Left ventricle cavity	MR	external_MR_Left_ventricle_cavity_test_0118	0.920232	0.938863	U-Net specialist
Left ventricle cavity	MR	external_MR_Left_ventricle_cavity_test_0287	0.88535	0.843234	U-Net specialist
Left ventricle cavity	MR	external_MR_Left_ventricle_cavity_test_0126	0.886916	0.896411	U-Net specialist
Left ventricle cavity	MR	external_MR_Left_ventricle_cavity_test_0270	0.922817	0.969222	U-Net specialist
Left ventricle cavity	MR	external_MR_Left_ventricle_cavity_test_0055	0.844888	0.899905	U-Net specialist
Left ventricle cavity	MR	external_MR_Left_ventricle_cavity_test_0083	0.87207	0.874806	U-Net specialist
Left ventricle cavity	MR	external_MR_Left_ventricle_cavity_test_0122	0.88087	0.918618	U-Net specialist
Left ventricle cavity	MR	external_MR_Left_ventricle_cavity_test_0063	0.909539	0.947964	U-Net specialist
Left ventricle cavity	MR	external_MR_Left_ventricle_cavity_test_0013	0.932519	0.946865	U-Net specialist
Left ventricle cavity	MR	external_MR_Left_ventricle_cavity_test_0289	0.938861	0.988735	U-Net specialist
Left ventricle cavity	MR	external_MR_Left_ventricle_cavity_test_0170	0.883328	0.950153	U-Net specialist
Left ventricle cavity	MR	external_MR_Left_ventricle_cavity_test_0288	0.775575	0.753597	U-Net specialist
Left ventricle cavity	MR	external_MR_Left_ventricle_cavity_test_0056	0.923814	0.952782	U-Net specialist
Left ventricle cavity	MR	external_MR_Left_ventricle_cavity_test_0046	0.913654	0.948405	U-Net specialist
Left ventricle cavity	MR	external_MR_Left_ventricle_cavity_test_0146	0.88306	0.816387	U-Net specialist
Left ventricle cavity	MR	external_MR_Left_ventricle_cavity_test_0242	0.811743	0.624299	U-Net specialist
Left ventricle cavity	MR	external_MR_Left_ventricle_cavity_test_0079	0.840116	0.866117	U-Net specialist
Left ventricle cavity	MR	external_MR_Left_ventricle_cavity_test_0069	0.933186	0.978017	U-Net specialist
Left ventricle cavity	MR	external_MR_Left_ventricle_cavity_test_0195	0.878634	0.905192	U-Net specialist
Left ventricle cavity	MR	external_MR_Left_ventricle_cavity_test_0262	0.891926	0.87406	U-Net specialist
Left ventricle cavity	MR	external_MR_Left_ventricle_cavity_test_0226	0.88977	0.940988	U-Net specialist
Left ventricle cavity	MR	external_MR_Left_ventricle_cavity_test_0183	0.825764	0.873164	U-Net specialist
Left ventricle cavity	MR	external_MR_Left_ventricle_cavity_test_0201	0.913924	0.950818	U-Net specialist
Left ventricle cavity	MR	external_MR_Left_ventricle_cavity_test_0155	0.876758	0.944345	U-Net specialist
Left ventricle cavity	MR	external_MR_Left_ventricle_cavity_test_0078	0.860521	0.92648	U-Net specialist
Left ventricle cavity	MR	external_MR_Left_ventricle_cavity_test_0071	0.758621	0.720657	U-Net specialist
Left ventricle cavity	MR	external_MR_Left_ventricle_cavity_test_0052	0.901204	0.906751	U-Net specialist
Left ventricle cavity	MR	external_MR_Left_ventricle_cavity_test_0044	0.892795	0.937498	U-Net specialist
Left ventricle cavity	MR	external_MR_Left_ventricle_cavity_test_0106	0.849795	0.818048	U-Net specialist
Left ventricle cavity	MR	external_MR_Left_ventricle_cavity_test_0039	0.851375	0.81525	U-Net specialist
Left ventricle cavity	MR	external_MR_Left_ventricle_cavity_test_0119	0.869764	0.905977	U-Net specialist
Left ventricle cavity	MR	external_MR_Left_ventricle_cavity_test_0194	0.772468	0.63077	U-Net specialist
Left ventricle cavity	MR	external_MR_Left_ventricle_cavity_test_0067	0.923077	0.946098	U-Net specialist
Left ventricle cavity	MR	external_MR_Left_ventricle_cavity_test_0266	0.909799	0.900857	U-Net specialist
Left ventricle cavity	MR	external_MR_Left_ventricle_cavity_test_0149	0.798115	0.766318	U-Net specialist
Left ventricle cavity	MR	external_MR_Left_ventricle_cavity_test_0096	0.940723	0.976975	U-Net specialist
Left ventricle cavity	MR	external_MR_Left_ventricle_cavity_test_0003	0.940708	0.983549	U-Net specialist
Left ventricle cavity	MR	external_MR_Left_ventricle_cavity_test_0232	0.91698	0.931817	U-Net specialist
Left ventricle cavity	MR	external_MR_Left_ventricle_cavity_test_0098	0.91961	0.94781	U-Net specialist
Left ventricle cavity	MR	external_MR_Left_ventricle_cavity_test_0206	0.928495	0.939898	U-Net specialist
Left ventricle cavity	MR	external_MR_Left_ventricle_cavity_test_0186	0.803419	0.741995	U-Net specialist
Left ventricle cavity	MR	external_MR_Left_ventricle_cavity_test_0033	0.942076	0.963221	U-Net specialist
Left ventricle cavity	MR	external_MR_Left_ventricle_cavity_test_0265	0.876006	0.888747	U-Net specialist
Left ventricle cavity	MR	external_MR_Left_ventricle_cavity_test_0236	0.915734	0.919466	U-Net specialist
Left ventricle cavity	MR	external_MR_Left_ventricle_cavity_test_0012	0.938483	0.951252	U-Net specialist
Left ventricle cavity	MR	external_MR_Left_ventricle_cavity_test_0010	0.915205	0.910683	U-Net specialist
Left ventricle cavity	MR	external_MR_Left_ventricle_cavity_test_0095	0.916518	0.98407	U-Net specialist
Left ventricle cavity	MR	external_MR_Left_ventricle_cavity_test_0020	0.953941	0.986424	U-Net specialist
Left ventricle cavity	MR	external_MR_Left_ventricle_cavity_test_0158	0.890948	0.851411	U-Net specialist
Left ventricle cavity	MR	external_MR_Left_ventricle_cavity_test_0254	0.932313	0.96528	U-Net specialist
Left ventricle cavity	MR	external_MR_Left_ventricle_cavity_test_0060	0.865915	0.926217	U-Net specialist
Left ventricle cavity	MR	external_MR_Left_ventricle_cavity_test_0097	0.948513	0.977719	U-Net specialist
Left ventricle cavity	MR	external_MR_Left_ventricle_cavity_test_0105	0.935729	0.966833	U-Net specialist
Left ventricle cavity	MR	external_MR_Left_ventricle_cavity_test_0021	0.947984	0.977609	U-Net specialist
Left ventricle cavity	MR	external_MR_Left_ventricle_cavity_test_0219	0.900221	0.941396	U-Net specialist
Left ventricle cavity	MR	external_MR_Left_ventricle_cavity_test_0229	0.921754	0.929234	U-Net specialist
Left ventricle cavity	MR	external_MR_Left_ventricle_cavity_test_0053	0.818147	0.901767	U-Net specialist
Left ventricle cavity	MR	external_MR_Left_ventricle_cavity_test_0016	0.960041	0.994417	U-Net specialist
Left ventricle cavity	MR	external_MR_Left_ventricle_cavity_test_0109	0.940792	0.991895	U-Net specialist
Left ventricle cavity	MR	external_MR_Left_ventricle_cavity_test_0175	0.852088	0.886196	U-Net specialist
Left ventricle cavity	MR	external_MR_Left_ventricle_cavity_test_0174	0.773866	0.806145	U-Net specialist
Left ventricle cavity	MR	external_MR_Left_ventricle_cavity_test_0180	0.776787	0.67902	U-Net specialist
Left ventricle cavity	MR	external_MR_Left_ventricle_cavity_test_0006	0.965033	0.996389	U-Net specialist
Left ventricle cavity	MR	external_MR_Left_ventricle_cavity_test_0196	0.810121	0.886922	U-Net specialist
Left ventricle cavity	MR	external_MR_Left_ventricle_cavity_test_0136	0.93025	0.973577	U-Net specialist
Left ventricle cavity	MR	external_MR_Left_ventricle_cavity_test_0062	0.765306	0.807754	U-Net specialist
Left ventricle cavity	MR	external_MR_Left_ventricle_cavity_test_0168	0.83746	0.914818	U-Net specialist
Left ventricle cavity	MR	external_MR_Left_ventricle_cavity_test_0061	0.90924	0.906925	U-Net specialist
Left ventricle cavity	MR	external_MR_Left_ventricle_cavity_test_0189	0.917127	0.95243	U-Net specialist
Left ventricle cavity	MR	external_MR_Left_ventricle_cavity_test_0239	0.843094	0.852575	U-Net specialist
Left ventricle cavity	MR	external_MR_Left_ventricle_cavity_test_0049	0.837011	0.897337	U-Net specialist
Left ventricle cavity	MR	external_MR_Left_ventricle_cavity_test_0181	0.904143	0.950362	U-Net specialist
Left ventricle cavity	MR	external_MR_Left_ventricle_cavity_test_0074	0.928334	0.968342	U-Net specialist
Left ventricle cavity	MR	external_MR_Left_ventricle_cavity_test_0076	0.907815	0.945718	U-Net specialist
Left ventricle cavity	MR	external_MR_Left_ventricle_cavity_test_0000	0.947174	0.977304	U-Net specialist
Left ventricle cavity	MR	external_MR_Left_ventricle_cavity_test_0031	0.969966	0.995615	U-Net specialist
Left ventricle cavity	MR	external_MR_Left_ventricle_cavity_test_0221	0.95588	0.980699	U-Net specialist
Left ventricle cavity	MR	external_MR_Left_ventricle_cavity_test_0211	0.744622	0.832964	U-Net specialist
Left ventricle cavity	MR	external_MR_Left_ventricle_cavity_test_0139	0.872948	0.900757	U-Net specialist
Left ventricle cavity	MR	external_MR_Left_ventricle_cavity_test_0197	0.904999	0.923016	U-Net specialist
Left ventricle cavity	MR	external_MR_Left_ventricle_cavity_test_0087	0.875254	0.883821	U-Net specialist
Left ventricle cavity	MR	external_MR_Left_ventricle_cavity_test_0073	0.907264	0.970179	U-Net specialist
Left ventricle cavity	MR	external_MR_Left_ventricle_cavity_test_0243	0.778477	0.725785	U-Net specialist
Left ventricle cavity	MR	external_MR_Left_ventricle_cavity_test_0028	0.913301	0.927035	U-Net specialist
Left ventricle cavity	MR	external_MR_Left_ventricle_cavity_test_0184	0.721993	0.698733	U-Net specialist
Left ventricle cavity	MR	external_MR_Left_ventricle_cavity_test_0218	0.940598	0.966185	U-Net specialist
Left ventricle cavity	MR	external_MR_Left_ventricle_cavity_test_0047	0.877389	0.971214	U-Net specialist
Left ventricle cavity	MR	external_MR_Left_ventricle_cavity_test_0291	0.958678	0.989366	U-Net specialist
Left ventricle cavity	MR	external_MR_Left_ventricle_cavity_test_0070	0.836707	0.870482	U-Net specialist
Left ventricle cavity	MR	external_MR_Left_ventricle_cavity_test_0202	0.911122	0.916876	U-Net specialist
Left ventricle cavity	MR	external_MR_Left_ventricle_cavity_test_0274	0.918921	0.92115	U-Net specialist
Left ventricle cavity	MR	external_MR_Left_ventricle_cavity_test_0203	0.819287	0.946945	U-Net specialist
Left ventricle cavity	MR	external_MR_Left_ventricle_cavity_test_0152	0.930474	0.954338	U-Net specialist
Left ventricle cavity	MR	external_MR_Left_ventricle_cavity_test_0103	0.922549	0.956515	U-Net specialist
Left ventricle cavity	MR	external_MR_Left_ventricle_cavity_test_0209	0.806051	0.849465	U-Net specialist
Left ventricle cavity	MR	external_MR_Left_ventricle_cavity_test_0145	0.795689	0.74696	U-Net specialist
Left ventricle cavity	MR	external_MR_Left_ventricle_cavity_test_0084	0.869824	0.86266	U-Net specialist
Left ventricle cavity	MR	external_MR_Left_ventricle_cavity_test_0154	0.854564	0.878278	U-Net specialist
Left ventricle cavity	MR	external_MR_Left_ventricle_cavity_test_0208	0.888022	0.93523	U-Net specialist
Left ventricle cavity	MR	external_MR_Left_ventricle_cavity_test_0037	0.922579	0.940735	U-Net specialist
Left ventricle cavity	MR	external_MR_Left_ventricle_cavity_test_0045	0.809864	0.878988	U-Net specialist
Left ventricle cavity	MR	external_MR_Left_ventricle_cavity_test_0185	0.925022	0.932198	U-Net specialist
Left ventricle cavity	MR	external_MR_Left_ventricle_cavity_test_0169	0.92569	0.969288	U-Net specialist
Left ventricle cavity	MR	external_MR_Left_ventricle_cavity_test_0250	0.910566	0.935148	U-Net specialist
Left ventricle cavity	MR	external_MR_Left_ventricle_cavity_test_0034	0.954187	0.987852	U-Net specialist
Left ventricle cavity	MR	external_MR_Left_ventricle_cavity_test_0223	0.828824	0.853245	U-Net specialist
Left ventricle cavity	MR	external_MR_Left_ventricle_cavity_test_0234	0.923107	0.963101	U-Net specialist
Left ventricle cavity	MR	external_MR_Left_ventricle_cavity_test_0038	0.879266	0.891002	U-Net specialist
Left ventricle cavity	MR	external_MR_Left_ventricle_cavity_test_0091	0.887713	0.923908	U-Net specialist
Left ventricle cavity	MR	external_MR_Left_ventricle_cavity_test_0035	0.947044	0.990732	U-Net specialist
Left ventricle cavity	MR	external_MR_Left_ventricle_cavity_test_0125	0.858901	0.905123	U-Net specialist
Left ventricle cavity	MR	external_MR_Left_ventricle_cavity_test_0256	0.959361	0.993816	U-Net specialist
Left ventricle cavity	MR	external_MR_Left_ventricle_cavity_test_0220	0.952477	0.976015	U-Net specialist
Left ventricle cavity	MR	external_MR_Left_ventricle_cavity_test_0200	0.947797	0.990723	U-Net specialist
Left ventricle cavity	MR	external_MR_Left_ventricle_cavity_test_0086	0.91843	0.929876	U-Net specialist
Left ventricle cavity	MR	external_MR_Left_ventricle_cavity_test_0137	0.850604	0.941498	U-Net specialist
Left ventricle cavity	MR	external_MR_Left_ventricle_cavity_test_0007	0.966142	0.993587	U-Net specialist
Left ventricle cavity	MR	external_MR_Left_ventricle_cavity_test_0099	0.870349	0.923411	U-Net specialist
Left ventricle cavity	MR	external_MR_Left_ventricle_cavity_test_0171	0.930589	0.956389	U-Net specialist
Left ventricle cavity	MR	external_MR_Left_ventricle_cavity_test_0253	0.831016	0.852976	U-Net specialist
Left ventricle cavity	MR	external_MR_Left_ventricle_cavity_test_0112	0.904728	0.926895	U-Net specialist
Left ventricle cavity	MR	external_MR_Left_ventricle_cavity_test_0214	0.851182	0.849083	U-Net specialist
Left ventricle cavity	MR	external_MR_Left_ventricle_cavity_test_0059	0.914592	0.935917	U-Net specialist
Left ventricle cavity	MR	external_MR_Left_ventricle_cavity_test_0268	0.937054	0.981185	U-Net specialist
Left ventricle cavity	MR	external_MR_Left_ventricle_cavity_test_0026	0.96537	0.990665	U-Net specialist
Left ventricle cavity	MR	external_MR_Left_ventricle_cavity_test_0131	0.830444	0.821978	U-Net specialist
Left ventricle cavity	MR	external_MR_Left_ventricle_cavity_test_0263	0.817509	0.839002	U-Net specialist
Left ventricle cavity	MR	external_MR_Left_ventricle_cavity_test_0025	0.941771	0.975309	U-Net specialist
Left ventricle cavity	MR	external_MR_Left_ventricle_cavity_test_0217	0.811072	0.926064	U-Net specialist
Left ventricle cavity	MR	external_MR_Left_ventricle_cavity_test_0150	0.916796	0.952784	U-Net specialist
Left ventricle cavity	MR	external_MR_Left_ventricle_cavity_test_0151	0.863369	0.930799	U-Net specialist
Left ventricle cavity	MR	external_MR_Left_ventricle_cavity_test_0166	0.854084	0.891941	U-Net specialist
Left ventricle cavity	MR	external_MR_Left_ventricle_cavity_test_0178	0.840143	0.86408	U-Net specialist
Left ventricle cavity	MR	external_MR_Left_ventricle_cavity_test_0172	0.905606	0.940195	U-Net specialist
Left ventricle cavity	MR	external_MR_Left_ventricle_cavity_test_0267	0.917987	0.906459	U-Net specialist
Left ventricle cavity	MR	external_MR_Left_ventricle_cavity_test_0259	0.944221	0.976334	U-Net specialist
Left ventricle cavity	MR	external_MR_Left_ventricle_cavity_test_0167	0.919224	0.969362	U-Net specialist
Left ventricle cavity	MR	external_MR_Left_ventricle_cavity_test_0110	0.944118	0.98771	U-Net specialist
Left ventricle cavity	MR	external_MR_Left_ventricle_cavity_test_0107	0.84763	0.850396	U-Net specialist
Left ventricle cavity	MR	external_MR_Left_ventricle_cavity_test_0113	0.878974	0.897272	U-Net specialist
Left ventricle cavity	MR	external_MR_Left_ventricle_cavity_test_0241	0.780078	0.848223	U-Net specialist
Left ventricle cavity	MR	external_MR_Left_ventricle_cavity_test_0001	0.936123	0.960274	U-Net specialist
Left ventricle cavity	MR	external_MR_Left_ventricle_cavity_test_0190	0.809471	0.842783	U-Net specialist
Left ventricle cavity	MR	external_MR_Left_ventricle_cavity_test_0111	0.929534	0.988937	U-Net specialist
Left ventricle cavity	MR	external_MR_Left_ventricle_cavity_test_0114	0.906306	0.947713	U-Net specialist
Left ventricle cavity	MR	external_MR_Left_ventricle_cavity_test_0280	0.919323	0.949535	U-Net specialist
Left ventricle cavity	MR	external_MR_Left_ventricle_cavity_test_0011	0.918756	0.904947	U-Net specialist
Left ventricle cavity	MR	external_MR_Left_ventricle_cavity_test_0015	0.928784	0.94732	U-Net specialist
Left ventricle cavity	MR	external_MR_Left_ventricle_cavity_test_0275	0.793354	0.734289	U-Net specialist
Left ventricle cavity	MR	external_MR_Left_ventricle_cavity_test_0041	0.840505	0.882572	U-Net specialist
Left ventricle cavity	MR	external_MR_Left_ventricle_cavity_test_0128	0.913147	0.938257	U-Net specialist
Left ventricle cavity	MR	external_MR_Left_ventricle_cavity_test_0199	0.844975	0.87453	U-Net specialist
Left ventricle cavity	MR	external_MR_Left_ventricle_cavity_test_0081	0.89576	0.913189	U-Net specialist
Left ventricle cavity	MR	external_MR_Left_ventricle_cavity_test_0048	0.913273	0.942655	U-Net specialist
Left ventricle cavity	MR	external_MR_Left_ventricle_cavity_test_0269	0.893946	0.938725	U-Net specialist
Left ventricle cavity	MR	external_MR_Left_ventricle_cavity_test_0040	0.922412	0.925741	U-Net specialist
Left ventricle cavity	MR	external_MR_Left_ventricle_cavity_test_0246	0.881336	0.867532	U-Net specialist
Left ventricle cavity	MR	external_MR_Left_ventricle_cavity_test_0283	0.842201	0.854521	U-Net specialist
Left ventricle cavity	MR	external_MR_Left_ventricle_cavity_test_0292	0.952869	0.995397	U-Net specialist
Left ventricle cavity	MR	external_MR_Left_ventricle_cavity_test_0088	0.919486	0.935019	U-Net specialist
Left ventricle cavity	MR	external_MR_Left_ventricle_cavity_test_0245	0.681002	0.479315	U-Net specialist
Left ventricle cavity	MR	external_MR_Left_ventricle_cavity_test_0212	0.932454	0.967118	U-Net specialist
Left ventricle cavity	MR	external_MR_Left_ventricle_cavity_test_0204	0.883225	0.919936	U-Net specialist
Left ventricle cavity	MR	external_MR_Left_ventricle_cavity_test_0179	0.867226	0.766815	U-Net specialist
Left ventricle cavity	MR	external_MR_Left_ventricle_cavity_test_0036	0.936532	0.934893	U-Net specialist
Left ventricle cavity	MR	external_MR_Left_ventricle_cavity_test_0121	0.848828	0.874324	U-Net specialist
Left ventricle cavity	MR	external_MR_Left_ventricle_cavity_test_0133	0.747611	0.731383	U-Net specialist
Left ventricle cavity	MR	external_MR_Left_ventricle_cavity_test_0116	0.886187	0.847705	U-Net specialist
Left ventricle cavity	MR	external_MR_Left_ventricle_cavity_test_0042	0.926624	0.995615	U-Net specialist
Left ventricle cavity	MR	external_MR_Left_ventricle_cavity_test_0251	0.836738	0.914856	U-Net specialist
Left ventricle cavity	MR	external_MR_Left_ventricle_cavity_test_0216	0.918903	0.969221	U-Net specialist
Left ventricle cavity	MR	external_MR_Left_ventricle_cavity_test_0160	0.868913	0.776647	U-Net specialist
Left ventricle cavity	MR	external_MR_Left_ventricle_cavity_test_0065	0.869917	0.868608	U-Net specialist
Left ventricle cavity	MR	external_MR_Left_ventricle_cavity_test_0272	0.854993	0.731055	U-Net specialist
Left ventricle cavity	MR	external_MR_Left_ventricle_cavity_test_0004	0.955877	0.959323	U-Net specialist
Left ventricle cavity	MR	external_MR_Left_ventricle_cavity_test_0147	0.792814	0.63843	U-Net specialist
Left ventricle cavity	MR	external_MR_Left_ventricle_cavity_test_0051	0.874837	0.914013	U-Net specialist
Left ventricle cavity	MR	external_MR_Left_ventricle_cavity_test_0278	0.893597	0.955816	U-Net specialist
Left ventricle cavity	MR	external_MR_Left_ventricle_cavity_test_0148	0.890868	0.923749	U-Net specialist
Left ventricle cavity	MR	external_MR_Left_ventricle_cavity_test_0231	0.849004	0.843514	U-Net specialist
Left ventricle cavity	MR	external_MR_Left_ventricle_cavity_test_0068	0.801496	0.822771	U-Net specialist
Left ventricle cavity	MR	external_MR_Left_ventricle_cavity_test_0130	0.911341	0.92914	U-Net specialist
Left ventricle cavity	MR	external_MR_Left_ventricle_cavity_test_0002	0.95071	0.988383	U-Net specialist
Left ventricle cavity	MR	external_MR_Left_ventricle_cavity_test_0054	0.877472	0.859467	U-Net specialist
Left ventricle cavity	MR	external_MR_Left_ventricle_cavity_test_0093	0.889208	0.921532	U-Net specialist
Left ventricle cavity	MR	external_MR_Left_ventricle_cavity_test_0143	0.792294	0.828987	U-Net specialist
Left ventricle cavity	MR	external_MR_Left_ventricle_cavity_test_0050	0.907121	0.94191	U-Net specialist
Left ventricle cavity	MR	external_MR_Left_ventricle_cavity_test_0176	0.815445	0.838562	U-Net specialist
Left ventricle cavity	MR	external_MR_Left_ventricle_cavity_test_0023	0.93631	0.973175	U-Net specialist
Left ventricle cavity	MR	external_MR_Left_ventricle_cavity_test_0227	0.87114	0.921307	U-Net specialist
Left ventricle cavity	MR	external_MR_Left_ventricle_cavity_test_0102	0.939205	0.972544	U-Net specialist
Left ventricle cavity	MR	external_MR_Left_ventricle_cavity_test_0094	0.931287	0.986064	U-Net specialist
Left ventricle cavity	MR	external_MR_Left_ventricle_cavity_test_0192	0.853391	0.908997	U-Net specialist
Left ventricle cavity	MR	external_MR_Left_ventricle_cavity_test_0161	0.781751	0.615995	U-Net specialist
Left ventricle cavity	MR	external_MR_Left_ventricle_cavity_test_0173	0.889927	0.933075	U-Net specialist
Left ventricle cavity	MR	external_MR_Left_ventricle_cavity_test_0018	0.935912	0.944821	U-Net specialist
Left ventricle cavity	MR	external_MR_Left_ventricle_cavity_test_0233	0.784177	0.706798	U-Net specialist
Left ventricle cavity	MR	external_MR_Left_ventricle_cavity_test_0005	0.948802	0.946398	U-Net specialist
Left ventricle cavity	MR	external_MR_Left_ventricle_cavity_test_0135	0.765843	0.785475	U-Net specialist
Left ventricle cavity	MR	external_MR_Left_ventricle_cavity_test_0225	0.882527	0.916356	U-Net specialist
Left ventricle cavity	MR	external_MR_Left_ventricle_cavity_test_0124	0.922372	0.951639	U-Net specialist
Left ventricle cavity	MR	external_MR_Left_ventricle_cavity_test_0058	0.87106	0.887101	U-Net specialist
Left ventricle cavity	MR	external_MR_Left_ventricle_cavity_test_0255	0.863875	0.921388	U-Net specialist
Left ventricle cavity	MR	external_MR_Left_ventricle_cavity_test_0008	0.928768	0.943315	U-Net specialist
Left ventricle cavity	MR	external_MR_Left_ventricle_cavity_test_0271	0.772694	0.819377	U-Net specialist
Left ventricle cavity	MR	external_MR_Left_ventricle_cavity_test_0290	0.89718	0.919295	U-Net specialist
Left ventricle cavity	MR	external_MR_Left_ventricle_cavity_test_0009	0.940387	0.972711	U-Net specialist
Left ventricle cavity	MR	external_MR_Left_ventricle_cavity_test_0261	0.908187	0.898126	U-Net specialist
Left ventricle cavity	MR	external_MR_Left_ventricle_cavity_test_0282	0.850805	0.945869	U-Net specialist
Left ventricle cavity	MR	external_MR_Left_ventricle_cavity_test_0293	0.890115	0.915038	U-Net specialist
Left ventricle cavity	MR	external_MR_Left_ventricle_cavity_test_0043	0.904221	0.983229	U-Net specialist
Left ventricle cavity	MR	external_MR_Left_ventricle_cavity_test_0032	0.953615	0.982092	U-Net specialist
Left ventricle cavity	MR	external_MR_Left_ventricle_cavity_test_0022	0.944059	0.983105	U-Net specialist
Left ventricle cavity	MR	external_MR_Left_ventricle_cavity_test_0014	0.940264	0.957202	U-Net specialist
Left ventricle cavity	MR	external_MR_Left_ventricle_cavity_test_0279	0.93694	0.958468	U-Net specialist
Left ventricle cavity	MR	external_MR_Left_ventricle_cavity_test_0077	0.854719	0.89981	U-Net specialist
Left ventricle cavity	MR	external_MR_Left_ventricle_cavity_test_0215	0.785714	0.843663	U-Net specialist
Left ventricle cavity	MR	external_MR_Left_ventricle_cavity_test_0117	0.87466	0.889726	U-Net specialist
Left ventricle cavity	MR	external_MR_Left_ventricle_cavity_test_0153	0.884538	0.927495	U-Net specialist
Left ventricle cavity	MR	external_MR_Left_ventricle_cavity_test_0182	0.814268	0.85889	U-Net specialist
Left ventricle cavity	MR	external_MR_Left_ventricle_cavity_test_0140	0.916738	0.968093	U-Net specialist
Left ventricle cavity	MR	external_MR_Left_ventricle_cavity_test_0029	0.909576	0.965764	U-Net specialist
Left ventricle cavity	MR	external_MR_Left_ventricle_cavity_test_0207	0.923812	0.942807	U-Net specialist
Left ventricle cavity	MR	external_MR_Left_ventricle_cavity_test_0205	0.757112	0.860562	U-Net specialist
Left ventricle cavity	MR	external_MR_Left_ventricle_cavity_test_0080	0.933543	0.968309	U-Net specialist
Left ventricle cavity	MR	external_MR_Left_ventricle_cavity_test_0258	0.94946	0.97498	U-Net specialist
Left ventricle cavity	MR	external_MR_Left_ventricle_cavity_test_0276	0.905808	0.946238	U-Net specialist
Left ventricle cavity	MR	external_MR_Left_ventricle_cavity_test_0019	0.950053	0.9713	U-Net specialist
Left ventricle cavity	MR	external_MR_Left_ventricle_cavity_test_0191	0.919554	0.958156	U-Net specialist
Left ventricle cavity	MR	external_MR_Left_ventricle_cavity_test_0249	0.818182	0.714326	U-Net specialist
Left ventricle cavity	MR	external_MR_Left_ventricle_cavity_test_0144	0.897626	0.931374	U-Net specialist
Left ventricle cavity	MR	external_MR_Left_ventricle_cavity_test_0247	0.788768	0.767792	U-Net specialist
Left ventricle cavity	MR	external_MR_Left_ventricle_cavity_test_0193	0.852039	0.729498	U-Net specialist
Left ventricle cavity	MR	external_MR_Left_ventricle_cavity_test_0017	0.954926	0.99142	U-Net specialist
Left ventricle cavity	MR	external_MR_Left_ventricle_cavity_test_0129	0.839503	0.871731	U-Net specialist
Left ventricle cavity	MR	external_MR_Left_ventricle_cavity_test_0092	0.921433	0.944402	U-Net specialist
Left ventricle cavity	MR	external_MR_Left_ventricle_cavity_test_0188	0.832742	0.763853	U-Net specialist
Left ventricle cavity	MR	external_MR_Left_ventricle_cavity_test_0210	0.905959	0.93821	U-Net specialist
Left ventricle cavity	MR	external_MR_Left_ventricle_cavity_test_0082	0.919656	0.953622	U-Net specialist
Left ventricle cavity	MR	external_MR_Left_ventricle_cavity_test_0120	0.93201	0.984687	U-Net specialist
Left ventricle cavity	MR	external_MR_Left_ventricle_cavity_test_0142	0.871225	0.883522	U-Net specialist
Left ventricle cavity	MR	external_MR_Left_ventricle_cavity_test_0127	0.740464	0.76136	U-Net specialist
Left ventricle cavity	MR	external_MR_Left_ventricle_cavity_test_0104	0.957111	0.98048	U-Net specialist
Left ventricle cavity	MR	external_MR_Left_ventricle_cavity_test_0257	0.947142	0.985276	U-Net specialist
Left ventricle cavity	MR	external_MR_Left_ventricle_cavity_test_0089	0.872812	0.876489	U-Net specialist
Left ventricle cavity	MR	external_MR_Left_ventricle_cavity_test_0273	0.733674	0.569326	U-Net specialist
Right ventricle cavity	MR	external_MR_Right_ventricle_cavity_test_0064	0.807896	0.898438	U-Net specialist
Left ventricle cavity	MR	external_MR_Left_ventricle_cavity_test_0281	0.926006	0.983206	U-Net specialist
Left ventricle cavity	MR	external_MR_Left_ventricle_cavity_test_0240	0.894952	0.907756	U-Net specialist
Left ventricle cavity	MR	external_MR_Left_ventricle_cavity_test_0108	0.96012	0.993664	U-Net specialist
Left ventricle cavity	MR	external_MR_Left_ventricle_cavity_test_0228	0.943726	0.972084	U-Net specialist
Right ventricle cavity	MR	external_MR_Right_ventricle_cavity_test_0297	0.839408	0.922043	U-Net specialist
Right ventricle cavity	MR	external_MR_Right_ventricle_cavity_test_0013	0.904524	0.972446	U-Net specialist
[truncated: 5,066 more rows]

[truncated: 8 more sheets: Table S11 Figure S12, Table S12-13, Table S14, Table S15, Table S6 Figure S2, Table S7 Figure S3, Table S8 Figure S4-8, Table S9 Figure S10]
